# Supplementary material for: Balanced and positively worded personality short-forms: Mini-IPIP validity and cross-cultural invariance
Source: PeerJ. 2018 Sep 13;6:e5542. doi: 10.7717/peerj.5542 (PMC6139243; doi:10.7717/peerj.5542)
Supplement: Supplemental Information 1 — Dataset of all participants (Chilean and US samples) and all items (Regular Spanish, Positive Wording Spanish and Regular English). [file peerj-06-5542-s001.zip]

Archive with 3 entries (2 files):
- Mini-IPIP_CL_CLPW_US_170901.dat
- __MACOSX/
- __MACOSX/._Mini-IPIP_CL_CLPW_US_170901.dat
