# Supplementary material for: Balanced and positively worded personality short-forms: Mini-IPIP validity and cross-cultural invariance
Source: PeerJ. 2018 Sep 13;6:e5542. doi: 10.7717/peerj.5542 (PMC6139243; doi:10.7717/peerj.5542)
Supplement: Supplemental Information 1 — Dataset of all participants (Chilean and US samples) and all items (Regular Spanish, Positive Wording Spanish and Regular English). [file peerj-06-5542-s001.zip › Mini-IPIP_CL_CLPW_US_170901.dat]

id	Grupo	Sexo	Edad	O105	O110	O115	O120	O210	O215	O220	C103	C108	C113	C118	C208	C218	E101	E106	E111	E116	E206	E216	A102	A107	A112	A117	A207	A217	N104	N109	N114	N119	N304	N314	P1	P2	P3	P4	P5	P6	P7	P8	P9	P10	V1	V2	V3	V4	V5
1025	1	0	24	4	4	4	4	4	4	4	3	3	3	4	3	4	2	1	1	1	1	2	4	4	3	4	4	4	2	2	2	2	2	2	3	3	3	2	3	1	1	2	2	2	3	4	4	3	4
1026	1	0	25,5244532914764	2	2	2	3	2	3	4	4	4	5	5	5	5	3	4	2	3	2	3	4	5	3	5	4	3	3	4	4	2	2	4	4	4	4	3	4	1	2	2	1	1	4	3	3	4	4
1031	1	1	20,5819875380517	5	4	3	4	3	3	5	3	2	4	2	3	2	3	5	2	3	5	3	4	3	4	4	3	4	4	2	4	2	4	3	5	5	5	4	5	1	2	1	1	1	4	4	4	3	4
1035	1	1		4	4	4	4	4	3	4	2	4	4	4	4	4	2	4	3	2	2	2	4	5	4	5	4	4	2	1	4	2	2	4	4	4	4	3	5	1	2	1	1	1	4	5	5	5	5
1039	1	1	19,8915765791476	5	4	4	5	4	3	5	2	5	5	5	5	5	3	5	3	5	5	4	5	5	5	5	5	5	4	4	4	4	4	4	4	4	4	4	4	1	1	2	1	1	5	2	4	5	5
1040	1	1	25,2833574010654	3	2	2	3	2	2	2	3	4	4	4	4	4	3	3	2	3	3	2	4	4	4	4	4	4	3	3	3	2	2	3	3	4	4	3	3	1	2	3	1	1	3	4	4	3	2
1042	1	1	23,5134943873668	3	4	4	3	5	4	3	2	1	4	3	4	3	1	1	1	1	1	1	4	4	4	2	4	4	2	2	1	3	2	2	4	3	4	3	4	1	2	2	3	3	3	3	4	4	3
1043	1	1	20,1381519216134	4	2	3	4	3	3	3	4	5	4	4	4	4	3	3	3	2	3	2	5	5	5	5	5	5	3	2	3	2	2	2	3	3	3	3	4	1	1	1	1	1	4	3	3	4	4
1044	1	1		5	5	4	5	5	4	5	2	1	3	2	2	2	3	5	3	3	5	3	5	3	4	4	3	4	1	2	3	2	2	3	3	3	3	3	4	1	1	2	1	1	4	4	4	5	4
1055	1	1	25,6751382229833	2	4	2	2	2	2	2	2	2	4	4	4	4	3	2	2	2	2	2	4	4	4	5	4	4	2	2	2	2	2	2	4	3	4	4	4	1	2	3	3	2	4	4	4	5	4
1058	1	0	23,1189738394216	5	3	3	4	3	3	4	2	2	4	3	2	3	3	4	4	3	3	2	4	4	4	5	4	4	2	3	2	2	2	3	4	4	4	3	4	1	1	1	1	1	4	3	4	4	4
1060	1	1	21,1463710996956	5	3	3	4	4	4	5	4	4	4	4	4	4	2	2	2	2	2	2	4	4	4	5	4	4	2	2	2	2	2	2	4	4	4	3	4	2	2	1	1	1	4	3	4	4	2
1079	1	1		4	3	2	4	3	2	4	2	4	4	4	4	4	1	4	3	2	4	2	4	4	4	4	4	4	4	5	4	4	4	4	3	3	3	4	2	1	4	4	5	2	1	2	2	3	1
1083	1	1	24,0723984969559	5	5	5	5	5	5	5	2	5	5	4	5	5	4	4	4	5	4	4	4	4	3	4	4	4	5	4	4	4	4	4	4	4	4	2	4	1	2	1	1	1	4	4	4	2	3
1086	1	1	22,9984258942161	3	4	3	4	3	2	3	2	1	4	2	4	2	1	1	1	1	1	1	5	5	4	4	4	3	5	4	4	5	5	4	3	2	2	1	2	1	2	2	2	3	4	3	2	3	1
1092	1	0	21,4970560312024	4	5	4	4	4	5	4	3	3	4	4	4	4	1	3	3	3	3	2	4	4	3	5	4	4	2	3	2	2	3	2	4	3	4	3	3	1	1	2	1	1	3	4	4	4	3
1102	1	1	20,5929464421613	4	3	2	3	2	1	3	2	2	4	3	2	3	2	2	2	2	2	1	4	4	4	4	4	5	1	3	2	2	2	2	4	3	4	2	4	1	1	2	2	1	3	3	4	3	4
1103	1	1	20,721713565449	5	3	3	4	3	3	5	2	2	2	2	2	2	2	1	2	2	2	2	3	5	3	5	5	5	2	2	2	2	2	1	4	4	4	2	4	4	2	1	3	2	4	4	4	4	3
1104	1	0	22,2586998668189	5	5	5	5	5	5	5	2	2	4	3	3	3	1	1	1	1	1	1	1	1	1	1	1	1	1	1	5	1	1	1	5	5	5	5	5	1	1	1	1	1	3	3	3	3	3
1157	1	1	23,0176039764079	4	4	4	4	4	4	4	2	2	4	2	2	2	3	4	2	3	4	2	5	5	5	4	5	5	2	2	2	3	2	2	4	3	4	3	4	1	2	2	2	2	4	3	4	4	4
1164	1	0	22,5381519216134	4	4	3	4	4	3	4	1	5	4	1	2	2	2	4	3	3	4	3	4	4	4	4	4	4	5	5	5	4	4	5	4	3	3	2	2	3	3	4	3	4	2	3	2	2	1
1166	1	0	23,2888368531202	4	4	4	5	3	4	4	3	3	4	3	4	3	3	3	4	3	3	2	3	3	3	4	3	4	4	3	3	3	2	4	4	3	4	3	4	2	2	3	2	3	4	4	4	3	4
1168	1	1	19,8367820585997	5	5	4	4	5	5	5	2	2	4	2	2	2	3	3	3	4	4	4	4	5	4	5	5	4	3	2	4	3	4	2	5	4	4	4	4	1	1	3	3	1	4	4	4	4	4
1171	1	1	21,6093847983257	3	5	4	5	5	4	5	4	2	4	3	3	3	2	2	3	2	2	2	5	4	4	4	4	4	4	2	4	4	4	4	3	3	3	3	3	1	1	1	1	2	3	3	3	3	2
1172	1	0	23,0915765791476	5	4	4	5	4	4	4	2	3	4	2	4	2	2	2	3	2	3	2	3	4	4	5	4	4	1	2	2	2	2	2	4	4	5	3	5	1	1	2	1	1	2	3	4	3	2
1173	1	1	23,1381519216134	4	4	4	4	4	4	4	2	2	2	2	2	2	2	3	3	2	2	1	5	4	4	4	4	4	4	2	3	3	3	2	3	3	3	3	3	2	2	2	2	4	3	2	2	2	2
1186	1	1	19,7847272640791	3	2	3	4	2	3	4	3	4	4	5	4	4	2	5	3	3	5	3	4	4	3	4	4	4	2	2	4	4	2	3	4	4	4	3	3	1	2	2	2	1	3	3	4	3	4
1189	1	1	22,2833574010654	4	4	2	5	3	2	4	2	4	3	1	4	4	2	2	2	2	3	2	4	5	2	5	4	4	5	4	5	2	4	4	4	4	5	4	2	1	2	3	1	3	3	2	4	4	4
1190	1	1		4	5	5	5	4	4	5	1	1	5	5	5	5	3	5	5	3	5	2	2	4	3	4	4	3	1	5	1	1	1	1	5	4	4	4	5	1	1	1	1	1	3	3	4	4	4
1198	1	1		4	5	4	4	5	4	4	4	4	4	4	2	4	3	5	4	3	4	2	4	5	4	5	4	4	2	1	3	2	2	2	4	4	5	4	5	1	2	2	3	2	5	4	5	5	5
1203	1	1	20,2148642503805	4	2	2	4	2	2	4	2	4	4	3	3	3	2	2	3	3	2	3	3	4	4	4	4	4	2	2	2	2	2	2	4	3	3	3	4	1	1	1	1	1	4	3	5	5	5
1205	1	1		5	5	2	5	4	2	5	1	1	4	1	4	1	2	5	4	2	4	2	4	5	4	5	5	5	4	1	3	4	2	2	4	4	3	3	3	1	2	1	2	2	2	2	3	1	2
1233	1	1	23,0970560312024	3	2	2	4	2	2	3	4	5	5	5	4	5	2	2	2	2	2	2	4	2	3	2	2	4	4	5	2	4	4	2	4	4	3	3	2	1	1	1	1	2	3	3	4	4	4
1234	1	1	21,1573300038052	4	3	4	4	3	4	4	3	2	4	3	3	3	2	2	3	2	2	3	2	3	3	3	3	3	2	2	2	2	2	2	4	4	4	3	4	1	3	1	1	1	4	4	4	4	4
1236	1	0		4	4	4	4	4	4	4	2	2	2	2	2	2	1	2	2	2	2	2	3	3	3	3	3	3	3	3	3	3	3	3	3	2	3	3	3	1	1	2	1	2	3	3	3	3	2
1240	1	1	20,108014935312	3	4	4	4	3	4	3	2	4	3	3	3	3	3	4	4	4	4	4	4	4	4	4	4	4	3	3	4	2	2	4	4	4	4	3	4	1	1	3	2	2	4	4	4	4	4
1244	1	1		4	4	4	4	4	4	4	3	2	2	4	4	4	1	3	3	3	2	2	4	4	4	4	4	4	3	3	4	3	4	4	3	3	3	2	3	2	2	3	2	3	3	4	3	3	4
1255	1	0	23,5929464421613	3	3	4	2	3	4	3	3	3	3	2	3	2	3	3	4	3	3	2	4	4	3	4	4	4	2	2	2	2	2	2	4	3	4	4	4	1	1	2	1	1	4	4	4	4	3
1262	1	1	21,9436313736682	3	5	4	4	4	5	4	2	2	5	3	2	4	1	3	3	2	2	1	5	5	5	5	5	5	5	4	5	4	5	4	3	3	3	3	3	1	1	4	5	5	2	2	2	1	1
1266	1	1		5	5	5	5	5	5	5	4	2	5	5	4	5	3	5	4	4	4	3	5	5	4	5	4	5	4	4	3	3	4	4	4	5	4	4	5	1	1	2	1	2	3	3	4	4	2
1276	1	1	21,3984258942161	3	4	2	3	5	3	3	2	2	4	2	3	2	3	4	3	4	3	2	5	5	5	5	5	5	5	4	5	2	4	5	3	3	3	4	4	2	2	3	1	1	5	5	5	5	3
1277	1	1	23,376508085997	2	2	2	2	2	2	2	2	5	5	5	4	5	1	2	2	2	2	2	4	5	4	5	4	4	2	4	2	2	2	2	3	4	4	3	4	1	1	1	4	2	2	2	4	4	4
1279	1	0	23,7600697298326	4	3	3	5	3	3	5	1	2	2	2	2	2	4	2	3	3	3	3	3	3	3	3	3	4	3	3	3	3	3	4	4	4	4	4	4	3	3	3	3	3	4	3	4	4	3
1281	1	0		5	4	4	4	4	4	4	2	1	2	2	2	2	1	2	1	2	2	2	4	4	4	4	4	4	4	3	4	3	4	4	2	3	2	3	2	1	4	3	2	2	2	2	2	2	1
1284	1	1		5	5	4	4	5	5	5	2	1	2	1	2	2	3	3	3	3	3	3	5	4	5	4	5	5	3	2	2	3	3	3	4	4	4	4	4	2	2	2	2	2	3	3	3	3	3
1286	1	1	20,0093847983257	3	3	3	2	3	4	3	2	4	4	3	4	3	2	2	2	2	2	2	5	5	5	5	5	5	3	3	3	4	3	3	3	2	3	2	3	1	1	1	1	3	3	4	3	4	4
1287	1	0	27,3545902777778	4	4	2	4	4	4	4	3	4	4	2	4	3	3	4	3	3	4	3	4	4	4	4	4	4	2	2	3	2	2	4	4	4	4	4	4	1	1	1	1	1	4	4	4	4	4
1288	1	0	24,0723984969559	5	5	5	5	5	5	5	4	4	5	5	5	5	3	4	3	4	3	3	4	4	3	5	4	4	3	1	2	2	2	1	4	4	4	4	4	1	1	1	2	1	4	4	4	4	4
1289	1	1		5	4	4	4	4	3	5	3	5	5	5	5	5	3	3	3	3	3	3	4	5	4	5	4	4	3	2	4	3	3	3	3	3	3	3	4	1	1	1	1	1	4	4	4	4	3
1292	1	1		4	4	4	4	4	4	4	2	4	4	4	4	4	3	4	3	4	4	4	4	4	4	4	4	4	2	2	2	2	2	2	4	4	4	4	4	1	1	1	2	1	4	4	4	4	4
1293	1	1	23,6148642503805	5	4	2	5	4	3	4	1	2	2	1	2	2	3	4	3	3	4	2	5	5	4	5	4	5	4	3	3	4	4	3	4	4	4	4	4	4	4	2	2	3	4	3	4	4	5
1296	1	1		5	4	3	3	4	4	5	2	2	3	3	2	3	3	2	4	2	2	1	2	3	2	3	3	3	3	2	2	3	3	3	4	4	4	4	4	1	1	2	1	1	4	4	4	5	4
1302	1	1	20,4860971270928	5	4	4	5	4	4	5	2	1	3	2	2	2	3	3	4	4	3	3	4	4	4	4	4	4	4	1	2	2	4	1	3	3	4	1	4	1	3	1	1	1	3	4	4	2	5
1303	1	0	27,9271930175038	4	4	4	4	4	5	4	2	4	4	2	3	2	3	5	4	2	4	2	4	5	3	4	4	4	2	1	5	3	2	1	5	4	3	3	2	1	2	2	2	3	2	2	4	3	4
1306	1	1		4	2	2	4	3	3	4	2	2	3	1	3	2	3	2	3	3	2	2	5	5	5	5	5	5	4	2	4	3	4	4	4	2	4	3	5	1	1	2	1	1	4	4	4	3	3
1307	1	0		5	4	4	5	5	4	5	1	1	2	1	2	1	2	5	4	5	4	4	5	4	4	3	4	3	5	2	4	5	5	5	3	2	4	4	4	1	3	5	1	4	4	4	4	2	2
1314	1	1	21,5381519216134	3	2	4	3	2	3	4	3	2	3	3	2	3	2	2	3	3	2	1	5	4	5	5	5	5	2	3	2	2	3	3	4	3	4	3	4	1	2	2	1	1	2	3	3	4	3
1317	1	1	23,9244532914764	4	4	4	4	5	5	4	4	3	4	4	4	4	3	4	4	4	4	3	4	4	4	5	4	3	2	2	2	1	2	3	4	4	4	4	4	1	2	2	3	3	4	3	5	5	3
1319	1	1	21,4066450722983	3	3	3	3	3	3	3	2	2	2	2	2	2	3	4	4	4	4	2	4	5	4	4	4	4	2	2	2	2	2	2	4	4	4	4	4	1	1	1	1	1	4	3	4	4	5
1320	1	1	20,4696587709285	5	5	4	4	4	4	4	1	2	2	2	2	2	2	4	3	2	4	2	5	5	4	5	5	5	4	2	2	4	4	3	4	4	4	3	2	1	1	2	4	3	2	2	3	3	2
1321	1	1		2	4	2	2	4	2	2	2	2	4	2	2	2	2	2	2	2	2	1	3	3	3	3	3	3	4	4	4	4	2	4	3	3	3	2	2	2	4	4	4	4	2	2	1	2	1
1323	1	1		5	5	5	5	5	5	5	2	2	4	2	3	3	1	1	1	1	1	1	5	4	5	4	4	4	2	2	3	2	2	2	4	3	3	4	4	1	2	1	2	1	3	4	4	3	5
1324	1	1		4	3	3	3	3	3	4	3	4	4	4	4	4	3	4	4	3	4	2	4	4	4	4	4	4	3	2	3	3	3	2	3	3	3	3	3	1	1	2	2	1	4	4	4	4	4
1325	1	1	21,3134943873668	5	5	5	5	4	5	5	3	4	4	4	3	4	2	1	2	3	1	1	5	4	5	5	4	5	4	4	2	4	3	2	3	3	2	1	2	3	4	4	3	4	2	2	2	2	2
1327	1	1		5	4	4	5	4	4	5	2	5	5	5	5	5	3	4	3	4	4	4	4	4	5	4	4	1	1	4	3	5	5	3	5	4	5	5	5	1	2	2	2	1	5	4	5	5	4
1329	1	1	22,6093847983257	4	5	2	4	4	3	4	2	1	2	2	2	5	2	2	2	2	2	3	5	5	4	5	5	4	2	4	4	1	3	3	4	3	4	3	4	1	3	2	1	1	4	4	4	3	4
1333	1	0	19,6039053462709	5	4	4	4	4	4	4	4	4	4	4	4	4	3	3	4	3	2	3	4	4	3	4	4	4	4	2	2	2	4	2	3	3	3	2	3	1	2	2	3	3	3	3	4	3	2
1336	1	0		5	5	4	5	5	4	5	2	4	4	3	5	3	3	4	4	3	4	2	5	5	5	5	5	5	4	2	4	2	4	4	4	4	4	4	4	1	1	2	1	1	4	4	5	5	4
1337	1	0	24,4723984969559	4	3	4	4	3	4	4	2	4	3	3	4	3	2	2	1	3	2	1	3	4	2	4	4	4	1	1	2	2	2	2	4	4	4	3	4	1	2	1	1	1	2	5	4	3	3
1338	1	1	19,1847272640791	5	4	4	4	2	2	5	3	5	5	5	4	5	2	4	3	3	3	3	3	3	3	4	3	3	1	2	2	2	2	4	5	5	5	3	5	1	2	1	1	1	4	3	4	5	4
1339	1	0		4	3	3	4	3	2	4	4	3	4	5	4	4	4	3	4	3	2	2	3	3	3	3	3	3	2	2	3	5	4	3	5	4	4	4	4	1	1	3	2	2	4	4	4	4	4
1343	1	1	23,0888368531202	4	4	4	4	4	4	4	2	2	4	2	4	2	3	3	2	3	3	3	4	4	4	4	4	4	2	2	3	2	2	3	4	4	4	4	4	1	1	1	1	1	4	3	4	4	4
1345	1	1		4	4	3	4	4	3	4	4	4	5	5	4	5	3	4	3	3	4	2	4	5	4	5	4	4	2	2	2	2	2	2	4	4	4	3	4	1	2	1	2	1	4	4	4	4	5
1346	1	0		5	5	4	5	5	5	5	2	4	4	2	2	2	4	5	5	4	5	4	4	5	4	4	4	4	2	2	3	2	4	4	4	4	4	4	4	1	1	2	1	1	4	3	4	5	5
1347	1	1		5	4	4	4	3	4	4	1	1	3	1	1	1	4	5	5	3	5	2	4	5	4	5	4	4	2	2	4	3	2	4	4	4	4	4	4	2	2	3	2	2	3	4	4	5	2
1348	1	1		5	2	2	4	1	1	4	2	4	4	5	4	4	2	2	2	2	2	2	5	5	5	4	5	5	2	1	2	2	2	5	4	4	4	4	4	1	1	1	1	1	4	4	4	4	4
1349	1	1	20,721713565449	4	3	3	4	3	4	4	2	1	3	1	2	2	3	3	4	3	4	2	4	4	4	4	4	4	2	1	2	2	2	2	4	4	4	4	4	2	2	1	2	1	4	4	4	4	2
1350	1	0	22,8422615106545	5	5	5	5	5	4	4	2	2	2	2	4	2	5	5	5	5	5	5	4	5	4	5	4	4	5	5	4	3	3	2	5	5	5	5	5	1	1	1	1	1	5	5	5	5	5
1352	1	1	23,4422615106545	4	4	4	4	3	4	4	2	4	4	3	4	3	4	5	4	4	5	3	4	5	4	4	5	4	2	2	2	2	2	4	4	4	4	4	4	1	1	1	1	1	4	4	5	4	3
1353	1	1	23,0888368531202	4	4	4	4	4	4	4	4	4	4	3	4	3	3	4	4	4	4	3	4	4	4	4	4	4	2	3	3	2	2	2	3	3	3	3	3	1	2	2	3	1	4	3	4	4	4
1354	1	1		4	2	4	4	2	3	4	4	4	4	4	4	4	2	2	3	2	2	1	4	4	3	4	4	4	4	4	2	2	4	4	3	4	3	2	4	2	3	2	1	2	4	3	4	4	2
1355	1	1		3	3	3	3	3	3	3	3	3	3	3	3	3	2	2	2	2	2	2	5	5	5	5	5	5	3	4	3	5	3	3	4	4	4	3	3	1	1	1	1	2	4	3	4	4	4
1356	1	0	23,2066450722983	4	4	4	4	4	4	4	2	4	3	3	4	3	4	4	4	4	4	4	4	4	4	4	4	4	2	2	2	2	2	2	4	4	4	4	4	1	1	1	1	1	4	4	4	5	4
1357	1	0	26,7737683599696	5	5	5	5	5	4	5	2	4	4	2	3	3	4	4	4	3	4	2	4	4	5	5	5	5	2	2	2	2	2	4	5	5	5	4	5	1	1	2	1	1	5	5	5	5	5
1361	1	0	22,8778779490107	3	3	3	4	5	4	5	2	5	5	5	4	5	3	1	2	3	2	1	5	2	3	4	4	4	4	2	5	3	3	3	3	3	4	4	4	1	3	3	4	2	5	4	5	5	3
1363	1	1	22,721713565449	4	3	3	3	2	4	3	5	5	5	3	5	5	5	5	5	5	5	5	5	5	5	5	5	5	1	2	1	1	1	1	5	5	5	5	5	1	1	1	1	1	5	4	4	5	5
1364	1	0		5	5	5	5	5	4	5	1	1	3	1	1	1	1	3	4	2	3	2	4	4	4	4	4	4	1	1	1	1	2	2	3	3	3	4	3	3	2	2	2	1	1	1	1	1	1
1365	1	1		5	4	4	4	5	4	5	3	4	4	4	4	4	3	4	4	4	4	3	5	5	4	5	5	5	2	4	3	2	2	4	2	3	3	2	3	1	1	1	1	1	4	3	4	4	2
1367	1	1		5	4	3	4	4	4	4	2	2	4	4	2	4	2	4	4	2	4	2	5	5	4	5	5	5	2	3	4	2	2	4	4	4	4	4	4	1	3	2	1	1	3	4	4	4	4
1369	1	1		5	5	3	4	4	4	4	4	2	4	3	3	4	5	2	3	2	2	2	4	4	4	4	4	4	4	2	4	4	4	4	4	4	4	4	4	2	3	2	2	2	4	4	4	4	3
1370	1	1		2	2	1	4	2	2	2	2	4	4	2	4	2	4	4	4	4	2	4	4	4	2	4	4	2	2	1	2	1	4	2	4	4	4	4	4	1	1	1	1	1	4	4	4	3	4
1372	1	0	27,6093847983257	4	4	5	4	5	5	5	3	3	2	3	3	3	4	3	4	2	3	2	4	4	4	4	4	4	3	2	4	2	3	3	3	3	3	3	3	3	4	3	2	2	2	2	4	3	2
1373	1	1	33,721713565449	3	3	3	4	3	3	3	2	2	4	2	3	3	3	3	2	3	3	3	4	4	4	4	4	4	3	3	3	3	3	3	3	3	4	3	4	1	1	3	2	1	3	3	4	3	4
1374	1	1	25,4422615106545	4	5	5	5	5	4	4	1	3	4	3	2	3	4	5	4	4	4	3	5	5	4	5	4	4	2	3	2	2	2	2	4	4	4	4	4	1	1	2	2	1	4	4	4	5	4
1375	1	0	22,0148642503805	4	5	4	4	5	5	4	4	3	4	5	4	4	1	2	3	2	2	2	4	4	4	4	4	4	2	2	2	2	2	2	4	4	5	5	4	1	3	1	1	2	4	5	4	5	4
1376	1	1	21,9847272640791	5	5	5	5	5	5	4	2	2	3	1	2	2	2	4	4	4	4	3	2	3	2	3	2	2	5	3	5	4	5	5	3	4	4	3	3	1	2	4	1	3	2	4	4	4	2
1377	1	1	21,6066450722983	5	2	4	2	1	5	5	3	4	5	4	4	5	4	5	5	4	5	5	5	5	5	5	5	5	3	3	4	4	4	4	5	5	5	5	5	1	1	2	1	1	4	3	5	5	4
1378	1	1		2	2	2	2	2	4	2	2	1	1	1	1	1	4	1	2	2	1	4	2	2	2	2	2	4	5	4	5	2	5	5	3	3	2	4	4	1	1	4	1	1	4	4	4	4	4
1379	1	1		4	4	4	4	4	4	4	2	2	4	2	2	2	2	4	2	2	4	2	4	4	3	4	4	4	2	2	2	2	2	2	4	4	4	4	4	1	2	1	1	2	4	3	4	4	4
1380	1	0		5	5	4	4	1	4	5	2	2	2	2	2	2	2	4	5	3	4	3	4	4	4	4	4	4	4	3	3	4	4	2	3	3	3	4	3	1	2	2	1	2	2	2	2	2	2
1383	1	0	22,4970560312024	5	4	4	4	4	5	4	2	2	3	2	3	2	1	3	2	2	3	3	4	5	5	4	5	5	2	2	4	4	4	4	4	3	3	4	4	2	1	2	2	1	2	2	4	2	2
1385	1	1	21,0997957572298	4	4	3	4	4	3	4	2	2	4	1	2	2	3	3	4	2	3	2	4	3	3	4	4	4	2	2	5	2	3	4	3	2	2	3	4	1	2	3	2	3	2	3	5	4	3
1387	1	1	23,5682889079148	4	4	4	4	4	4	4	2	1	4	1	1	2	3	4	4	3	4	3	4	4	3	3	4	4	2	3	4	2	2	4	4	4	4	4	3	1	2	3	1	1	4	3	4	4	4
1389	1	1	23,0833574010654	4	3	3	3	3	3	4	4	4	3	3	4	4	3	5	4	3	5	3	3	3	3	3	3	3	2	2	1	2	2	1	4	4	4	4	5	1	1	1	1	1	4	4	4	4	5
1393	1	1		4	3	3	4	3	3	4	4	4	4	3	4	3	3	4	3	3	4	2	4	4	4	4	4	4	2	3	2	2	2	3	4	4	4	4	4	1	1	1	1	1	4	4	4	4	4
1394	1	0	21,1299327435312	4	4	4	4	4	4	4	4	4	4	4	4	4	2	2	2	2	2	2	4	4	4	5	4	5	4	3	2	4	4	2	3	4	3	4	3	1	2	2	1	1	3	3	4	4	3
1395	1	1	21,3271930175038	5	3	3	5	3	3	5	4	4	4	3	4	4	2	4	2	1	4	2	4	4	4	4	4	4	3	4	4	2	2	4	4	4	4	3	4	1	1	1	1	1	5	4	4	4	3
1396	1	0	21,921713565449	3	3	2	2	3	4	3	2	2	3	2	2	2	2	2	4	2	4	2	4	4	4	4	4	4	2	2	2	2	2	2	4	3	4	3	4	1	2	1	2	1	3	2	2	3	4
1398	1	1	21,6504806887367	2	3	2	2	3	2	2	4	4	4	4	4	4	2	2	2	2	2	2	4	4	4	4	4	4	3	2	4	4	4	4	3	3	3	2	4	1	1	2	2	2	4	4	4	4	4
1399	1	1	20,549110825723	3	4	4	4	4	4	4	4	4	4	4	4	4	2	2	2	2	2	2	4	4	4	4	4	4	4	4	2	2	2	2	3	4	4	2	4	1	2	2	2	1	2	3	4	4	4
1401	1	1	21,3518505517504	5	4	4	5	5	4	5	3	2	3	2	3	3	4	5	3	4	5	3	4	5	4	4	4	4	2	2	2	2	2	3	4	4	4	4	4	1	1	2	1	1	4	4	4	4	4
1402	1	1	20,4833574010654	3	2	2	4	2	2	4	2	2	4	2	2	2	3	4	4	4	4	3	4	4	3	4	4	4	2	2	2	3	2	2	4	4	4	4	4	1	1	2	1	2	4	3	4	4	3
1403	1	0	23,5244532914764	5	5	4	4	5	5	5	1	2	4	5	4	4	5	4	5	4	5	3	5	4	5	4	5	5	4	1	1	5	2	2	4	4	4	4	4	2	1	1	1	1	4	3	4	4	4
1404	1	1	21,3518505517504	5	2	2	4	3	2	5	1	1	4	1	1	1	3	5	2	2	4	2	5	5	3	4	5	5	4	4	4	3	4	5	4	4	4	2	4	1	2	3	2	1	4	5	5	4	4
1405	1	1	21,5902067161339	4	3	3	3	3	3	4	2	2	3	3	2	3	3	5	4	2	4	2	2	4	2	4	3	4	3	3	4	2	3	5	3	3	4	3	4	1	1	2	1	1	4	4	4	4	2
1406	1	0	22,2504806887367	5	5	5	5	5	4	5	2	4	4	4	4	4	3	4	3	3	2	2	3	4	3	3	3	3	3	2	3	2	3	2	3	2	3	4	3	1	1	1	1	1	2	2	2	2	3
1408	1	1	23,3162341133942	4	5	4	4	5	4	4	3	2	4	4	4	3	2	4	3	4	3	2	5	5	4	4	5	4	2	4	4	3	2	4	4	3	4	2	3	1	1	2	2	2	4	2	4	4	4
1409	1	0	24,6504806887367	5	4	5	4	5	5	5	3	2	3	2	3	3	3	4	3	3	4	3	4	4	4	4	4	4	3	2	3	2	2	4	4	4	4	4	3	1	3	3	2	2	3	3	4	4	3
1410	1	1	20,3244532914764	4	4	4	4	4	4	4	2	2	5	4	2	5	2	4	3	2	3	2	4	4	4	4	4	4	4	4	4	4	4	4	3	3	3	2	3	1	2	4	2	3	4	4	4	4	4
1411	1	1		5	5	5	5	5	4	5	4	2	2	2	4	3	3	5	4	2	5	3	5	5	5	5	5	5	1	1	3	2	2	2	4	4	4	4	4	1	1	1	1	1	5	5	5	5	5
1413	1	1	21,0641793188737	3	4	4	3	4	4	4	2	2	2	2	4	4	4	4	4	3	3	3	2	4	4	4	2	4	4	3	4	2	2	4	4	3	4	3	3	1	2	2	2	1	3	3	4	4	5
1418	1	0	19,9271930175038	4	4	3	4	4	3	4	2	4	3	2	4	2	2	4	4	2	4	2	4	4	3	4	4	4	3	3	2	2	2	2	4	4	4	3	4	1	1	1	1	1	2	3	4	4	3
1419	1	0	20,7436313736682	4	2	2	4	3	3	5	2	3	3	2	2	4	3	4	4	4	5	4	3	3	3	2	3	3	3	4	5	2	3	4	4	4	4	4	3	3	2	5	2	3	3	3	3	3	2
1420	1	0	21,908014935312	3	2	2	3	2	2	3	2	2	2	1	2	2	3	3	3	2	3	2	4	4	4	4	4	4	4	2	2	2	4	2	4	4	4	4	4	3	3	1	3	1	3	3	2	3	4
1421	1	1	24,0367820585997	4	4	3	4	5	3	4	2	3	4	4	4	4	2	2	2	2	2	2	4	5	4	4	4	4	3	4	2	2	2	2	3	3	3	3	3	2	2	1	1	1	2	2	4	4	2
1422	1	0	19,0559601407915	4	4	4	4	4	4	5	3	4	4	4	4	4	2	2	3	2	3	2	4	5	4	5	5	5	1	1	2	2	2	1	4	3	5	2	4	1	3	1	1	2	3	5	4	3	2
1423	1	0		2	2	2	2	3	3	2	2	2	4	4	4	4	1	2	2	2	1	1	4	4	4	4	4	4	3	4	5	3	4	4	2	3	4	2	4	1	2	3	1	2	4	5	4	4	5
1424	1	0		5	5	5	5	5	5	5	4	3	3	2	2	2	3	4	4	4	4	4	2	2	3	3	2	2	1	1	2	1	2	1	4	4	4	4	4	1	1	1	1	1	5	4	4	4	4
1425	1	1	21,6395217846271	3	4	3	4	4	3	4	3	4	4	4	4	4	3	4	4	2	4	2	5	5	5	5	5	5	3	4	2	2	3	2	4	3	4	3	4	1	1	1	2	2	4	4	5	5	5
1427	1	1	21,1189738394216	4	2	4	4	2	2	4	3	4	4	4	4	4	3	4	4	3	4	2	4	4	4	4	4	4	2	3	4	2	2	4	4	4	4	4	4	1	1	2	2	2	4	4	4	4	4
1428	1	1	22,494316305175	4	2	1	2	1	1	3	3	3	4	4	4	4	3	4	4	4	4	3	4	1	3	2	4	4	2	3	2	2	2	5	4	4	4	4	5	1	1	1	2	1	3	3	5	5	5
1429	1	1	21,9189738394216	3	3	3	5	3	3	4	3	2	4	4	4	4	5	5	5	5	4	5	4	4	3	4	4	4	2	3	4	2	2	4	3	3	3	2	4	1	3	2	1	1	3	3	4	4	2
1430	1	0	21,2696587709285	5	2	2	4	3	2	4	2	2	4	4	4	4	5	2	4	2	4	2	4	5	4	4	4	4	2	4	4	1	1	2	4	4	4	4	4	2	2	2	2	1	4	4	5	4	4
1432	1	1	21,1710286339422	3	3	3	3	4	3	3	2	3	4	3	3	3	3	2	2	2	2	2	3	4	3	4	4	4	3	2	2	3	3	2	4	3	3	3	3	1	2	1	1	1	4	4	4	3	4
1433	1	0		5	3	4	5	4	4	5	3	3	4	3	4	3	4	3	3	5	3	4	4	4	3	5	4	3	2	3	3	3	2	4	3	4	4	4	3	1	2	3	1	2	4	3	5	4	4
1434	1	0		5	4	4	5	3	4	5	4	4	4	3	4	4	5	5	5	4	5	5	4	4	4	4	4	4	2	1	2	2	2	2	5	5	5	4	5	1	1	1	1	1	5	5	5	5	5
1435	1	1	21,9737683599696	4	4	4	4	4	4	4	2	4	5	5	4	5	3	4	4	3	4	2	3	3	3	3	3	3	4	3	2	2	4	1	4	4	4	4	4	2	2	1	2	1	4	4	4	4	4
1436	1	0	20,9326724695586	3	4	3	3	4	3	4	3	3	4	3	3	3	3	3	4	3	3	2	4	4	4	3	4	4	2	2	3	2	3	3	3	3	3	3	3	1	2	2	1	1	3	4	5	5	4
1437	1	1	18,8504806887367	4	3	4	4	3	4	4	3	3	2	2	2	2	4	3	4	4	3	3	5	4	4	5	5	5	3	2	2	2	3	2	4	4	4	4	4	1	1	1	2	1	4	3	4	4	4
1438	1	1	20,5929464421613	5	3	3	4	3	3	5	1	1	3	2	3	3	3	5	4	3	4	4	4	4	4	4	4	4	3	1	3	4	3	3	5	4	4	3	4	3	3	3	3	3	4	4	4	4	3
1439	1	1	21,1244532914764	4	4	4	4	5	4	4	2	2	2	2	2	2	2	2	3	2	2	2	4	4	3	4	4	2	3	3	4	3	3	3	3	3	3	2	3	1	1	3	4	2	2	2	2	2	2
1441	1	1	18,5792478120244	5	3	3	4	5	3	5	3	3	5	4	4	4	4	5	3	5	5	3	4	4	4	5	4	4	4	1	4	2	4	4	3	4	4	2	4	1	1	1	2	2	4	3	4	4	4
1442	1	1	23,6504806887367	4	2	4	5	2	4	4	4	4	5	5	4	5	2	4	4	2	4	1	4	4	4	4	4	4	2	2	4	4	3	4	4	3	4	3	5	2	2	3	5	4	3	4	5	2	2
1443	1	1	24,5545902777778	4	4	4	4	4	4	4	3	3	4	4	4	4	3	3	3	3	3	2	4	4	4	4	4	4	2	3	3	2	2	3	3	3	3	3	3	1	1	2	1	1	4	3	3	4	3
1444	1	0	19,0669190449011	5	3	3	4	5	4	5	2	4	4	2	3	2	3	4	3	3	4	2	4	4	3	4	4	3	3	1	1	2	3	2	4	3	4	3	4	1	2	1	1	2	3	3	3	4	4
1445	1	1	21,2915765791476	5	5	5	5	5	5	5	2	4	4	5	4	4	3	4	4	3	3	2	4	5	2	4	4	4	1	2	1	3	1	1	4	3	4	5	5	1	2	1	2	2	3	3	3	2	2
1446	1	1	21,2806176750381	4	3	3	4	3	3	4	2	2	4	4	3	4	2	4	2	4	4	2	2	1	2	2	2	2	4	1	2	2	4	3	4	4	4	3	4	1	4	4	4	5	4	4	4	4	4
1448	1	0	20,9299327435312	4	4	4	4	4	4	4	4	4	4	4	4	4	3	3	3	2	3	1	3	4	2	3	3	3	2	3	2	2	2	2	4	4	4	3	4	2	2	1	2	1	2	4	4	4	4
1449	1	0	20,56280945586	5	3	3	5	3	3	4	2	1	2	2	5	2	5	4	4	3	5	3	2	3	2	3	3	2	2	1	2	5	2	5	4	4	5	5	5	1	3	1	1	1	3	4	4	5	4
1451	1	0	21,4450012366819	5	4	4	4	4	3	5	3	2	3	3	3	3	3	3	3	3	3	3	4	4	4	4	4	4	3	2	2	2	3	2	3	4	3	3	3	2	3	3	2	2	3	3	2	3	3
1452	1	1		4	3	3	4	3	4	4	2	2	4	2	4	2	4	4	4	4	4	4	4	4	4	4	4	4	2	2	4	2	2	2	4	4	4	4	4	2	2	2	2	2	4	4	4	4	2
1454	1	1		5	5	4	5	5	4	5	2	2	4	1	2	2	3	4	4	4	5	3	5	5	5	5	5	5	4	4	4	4	4	4	4	2	2	4	2	3	4	4	4	3	3	2	3	4	1
1455	1	0	21,8203437024353	4	3	3	3	3	3	4	4	3	3	3	4	3	3	2	4	3	3	3	3	2	3	3	4	3	3	2	3	3	3	3	3	3	3	4	3	1	3	3	2	3	4	3	4	4	3
1456	1	1	21,2313026065449	5	4	4	4	4	4	5	2	2	3	3	3	3	2	4	3	2	5	3	3	3	3	3	3	3	4	4	3	4	4	4	2	4	3	4	3	1	3	3	3	3	3	2	3	4	2
1457	1	0	20,9134943873668	3	4	3	4	3	4	4	4	2	4	3	4	4	2	3	2	2	2	2	4	4	4	4	4	4	2	4	4	2	3	2	4	3	3	3	4	1	3	3	3	2	4	4	4	4	3
1458	1	0	22,7463710996956	5	2	3	4	2	3	5	2	4	4	4	4	4	5	5	5	5	5	4	4	4	2	4	4	4	2	3	4	2	2	4	4	4	4	4	4	2	1	2	2	1	4	4	4	4	3
1459	1	1	19,6641793188737	5	4	4	4	5	4	5	1	1	4	3	3	3	3	2	5	3	5	3	4	2	4	5	4	5	2	1	5	2	2	1	5	5	5	4	5	1	1	1	1	1	5	4	4	4	4
1460	1	0		3	4	4	4	4	4	4	1	1	1	1	1	1	1	2	2	1	2	1	4	4	4	5	4	4	3	2	2	4	2	1	3	3	4	4	4	1	1	2	1	2	3	4	4	4	1
1461	1	1		5	3	3	4	3	3	5	2	4	4	4	4	2	1	3	3	2	3	1	4	3	4	4	4	4	4	2	4	2	4	4	4	4	4	3	3	1	2	3	1	1	3	2	2	2	2
1462	1	0	25,094316305175	4	4	4	5	3	3	4	3	2	4	2	4	3	3	4	4	4	4	3	3	3	3	3	3	4	3	2	3	2	3	3	4	4	4	3	4	1	1	1	1	1	4	4	4	4	4
1463	1	1	22,508014935312	4	4	4	4	4	4	4	2	2	4	2	2	2	3	4	4	4	4	2	4	4	2	4	4	4	4	2	2	3	4	2	4	3	3	2	4	1	2	1	1	2	4	4	4	4	4
1464	1	1	22,4285628805175	4	3	4	4	4	4	4	2	2	4	2	3	2	4	5	4	4	5	3	5	5	5	5	5	5	2	4	3	2	2	4	4	4	4	4	4	1	1	2	1	1	4	4	4	4	4
1465	1	1	21,5929464421613	4	4	4	4	4	3	4	3	4	5	5	5	5	3	5	5	3	5	2	5	5	5	5	5	5	2	2	3	2	2	3	4	4	5	4	5	1	1	2	2	1	4	4	5	5	5
1466	1	1	23,9326724695586	4	5	5	4	5	5	5	3	2	4	2	3	3	3	2	4	3	2	1	5	5	5	5	5	5	2	2	1	2	2	1	4	3	4	3	4	1	3	1	1	1	3	4	4	4	4
1467	1	1	22,1244532914764	4	3	4	4	3	4	4	2	3	5	4	4	4	2	4	3	4	4	2	5	5	5	5	5	5	1	2	2	2	2	2	4	4	4	3	4	1	1	1	1	1	4	4	4	4	4
1468	1	1	23,2176039764079	3	3	3	3	3	4	3	4	2	4	4	4	4	3	4	4	3	4	2	4	4	4	3	4	4	2	3	2	2	2	2	4	4	4	4	4	1	1	2	1	2	3	4	4	4	4
1469	1	1	23,0696587709285	3	2	2	2	3	2	3	2	5	5	5	4	5	4	4	4	4	4	5	4	4	4	4	4	4	2	2	2	4	2	4	4	4	4	4	4	1	1	1	1	2	5	4	4	4	3
1470	1	1		4	4	4	4	5	4	5	3	4	5	4	5	5	4	4	4	4	4	4	4	5	3	5	4	4	2	2	2	1	1	2	4	4	4	4	4	1	1	1	1	1	3	3	4	5	5
1471	1	1	19,8422615106545	4	4	3	4	3	4	4	3	4	3	3	4	3	4	5	4	4	4	3	5	5	4	5	5	4	1	2	2	4	2	2	4	3	4	3	4	1	1	1	2	2	4	4	4	4	4
1473	1	1	23,4641793188737	4	3	3	3	3	4	4	3	4	4	4	4	4	3	4	3	3	4	3	4	3	4	3	3	4	3	3	2	2	2	2	3	4	4	3	4	1	2	2	2	1	4	3	4	4	4
1474	1	0	22,908014935312	5	5	5	5	5	5	5	1	5	5	5	4	1	5	5	5	4	5	5	4	5	4	5	4	4	2	1	1	1	1	1	5	5	5	5	5	1	1	1	1	1	5	5	5	5	5
1476	1	0	24,4121245243531	4	4	4	4	4	4	4	2	2	3	2	2	2	3	2	4	3	2	2	4	4	4	4	4	4	2	2	1	2	2	4	4	4	3	3	3	1	2	1	2	1	4	3	4	3	4
1477	1	0		4	4	4	4	5	4	5	3	2	4	4	4	4	3	4	4	4	3	4	4	5	4	4	4	4	2	2	5	2	4	4	3	4	4	5	3	1	2	3	1	1	3	2	4	4	2
1479	1	0		4	4	4	4	4	4	4	2	3	4	3	2	4	3	4	3	3	4	3	4	4	4	5	4	4	1	2	1	1	1	1	4	3	4	3	4	1	3	2	1	1	4	3	4	5	4
1480	1	1		4	5	4	5	5	5	5	2	2	4	2	2	2	2	4	3	2	4	3	5	5	5	5	5	5	5	3	2	4	5	2	2	2	2	1	1	1	4	4	5	5	1	2	2	2	3
1481	1	1	27,1956861681887	4	4	4	4	4	4	4	1	2	4	1	1	1	4	5	5	5	5	5	4	4	4	5	4	4	2	2	1	2	2	1	4	4	4	5	4	1	1	1	1	1	2	2	4	4	2
1482	1	1	23,494316305175	5	5	4	5	4	4	5	2	2	4	2	2	2	3	4	4	5	3	3	4	3	4	4	4	4	4	3	4	3	5	4	4	4	4	4	3	2	3	4	2	3	2	2	2	2	1
1483	1	0		4	4	4	4	5	4	4	2	2	3	2	2	2	2	4	3	4	3	2	4	4	4	5	4	4	3	2	3	2	2	2	4	4	4	3	4	1	2	3	1	1	4	4	4	4	3
1484	1	1	24,7052752092846	5	5	5	5	5	4	5	2	5	5	5	5	5	2	4	3	2	4	1	5	5	5	5	5	5	1	4	2	1	5	1	4	4	4	4	5	1	2	1	1	1	5	5	5	5	5
1485	1	1		4	4	4	4	4	4	4	3	4	4	4	4	4	3	2	3	2	4	3	4	4	4	4	4	4	3	3	2	3	3	2	3	3	3	3	3	1	2	1	1	2	4	4	4	4	3
1486	1	1	18	4	4	4	4	4	4	4	2	3	4	2	3	3	3	4	3	3	4	3	4	4	3	4	4	4	2	2	2	2	2	4	4	4	4	4	5	1	2	1	1	1	3	4	4	3	4
1488	1	1	22,4778779490107	4	3	3	5	3	3	5	2	1	5	3	2	3	2	2	3	2	3	2	2	4	4	4	4	4	4	3	3	3	2	3	3	3	4	2	4	1	2	2	1	3	3	5	5	4	4
1489	1	1	18,7244532914764	4	4	4	4	4	4	4	3	2	4	4	3	4	3	4	5	3	3	2	4	4	4	4	4	4	4	2	3	2	3	3	4	4	3	3	4	1	1	2	1	1	4	4	4	4	4
1490	1	0	21,8313026065449	5	5	4	5	5	5	5	2	2	4	3	2	3	4	5	3	4	5	4	4	3	3	4	4	4	1	2	2	2	5	2	4	4	5	3	4	2	2	3	2	1	3	4	4	4	4
1491	1	1	19,9819875380518	4	2	2	4	2	3	4	2	2	5	2	2	2	3	3	4	3	3	3	4	4	4	3	1	4	4	4	3	3	3	3	4	3	3	4	4	1	2	3	3	2	4	3	4	4	4
1492	1	0	21,8176039764079	5	5	5	5	5	5	5	3	4	4	3	4	4	2	2	2	2	2	2	3	3	4	2	3	3	3	3	3	3	3	4	4	4	3	4	3	2	1	3	3	2	4	4	4	4	4
1493	1	1	23,9682889079148	5	2	4	1	2	3	5	1	1	2	1	2	1	3	2	4	2	2	2	5	5	4	5	5	4	1	1	1	1	1	2	5	4	4	4	5	1	1	1	1	1	5	5	5	5	4
1495	1	1	22,1847272640791	4	2	2	2	2	2	5	2	4	5	4	4	5	2	3	2	1	4	2	4	4	4	4	4	4	3	4	4	3	4	4	4	3	4	2	4	3	3	3	1	2	3	4	5	4	4
1497	1	1	22,1984258942161	3	2	1	1	2	1	1	2	2	1	1	2	2	2	2	2	2	3	1	2	3	2	1	2	2	5	2	1	2	4	4	4	4	4	3	4	1	1	2	1	1	4	3	4	4	4
1498	1	0	20,6696587709285	5	4	4	5	5	4	5	3	2	4	3	3	3	3	5	5	3	5	4	4	4	3	4	4	2	1	1	2	2	2	5	4	4	4	3	4	1	1	1	2	1	3	3	4	4	3
1499	1	1	21,1025354832572	4	4	4	2	4	3	4	2	4	4	4	2	4	2	2	4	2	2	2	1	5	5	5	5	5	4	4	4	2	4	4	4	4	4	4	4	1	1	2	1	1	4	4	4	4	5
1500	1	1	19,8696587709285	4	4	4	4	4	3	4	2	2	5	5	4	5	2	3	3	3	2	2	5	5	5	5	5	5	2	5	2	1	2	2	4	4	4	3	5	1	1	1	1	1	5	5	5	5	5
1501	1	1	19,8532204147641	5	3	4	5	3	4	4	3	5	5	5	5	5	3	5	3	2	4	2	4	4	4	5	4	4	2	2	2	2	2	2	4	3	4	3	4	1	1	1	1	2	4	4	4	5	5
1502	1	1	22,3710286339422	5	2	4	4	3	4	4	3	4	1	4	4	5	1	4	3	3	5	3	4	5	4	1	4	4	4	4	1	4	4	5	4	4	4	4	3	1	2	5	4	3	4	4	4	4	4
1503	1	1	23,1984258942161	5	4	4	5	3	3	5	2	1	2	1	2	1	3	4	3	3	4	3	4	4	4	4	4	4	4	3	4	2	3	4	4	4	4	4	5	1	2	3	2	2	5	4	4	5	5
1504	1	0	19,8669190449011	5	5	5	5	5	4	5	1	2	3	1	4	5	4	4	4	4	4	2	5	4	5	5	5	1	2	2	2	4	2	3	5	5	5	5	5	1	2	2	2	1	4	4	4	4	4
1505	1	0	27,6778779490107	4	3	4	4	2	4	4	2	3	3	2	2	2	3	3	3	2	2	1	4	4	4	4	4	4	2	3	2	1	2	3	3	3	3	4	3	1	1	2	1	1	3	3	2	3	2
1507	1	0	26,1984258942161	5	5	4	5	4	4	5	5	3	5	5	4	5	3	3	4	3	3	2	3	3	3	5	3	3	3	3	2	3	2	3	4	4	3	3	4	2	3	3	3	2	3	4	3	4	5
1509	1	0	20,1792478120244	3	3	3	3	4	4	3	2	1	4	4	2	2	1	2	2	2	1	1	2	3	2	2	2	3	3	2	3	1	3	4	3	3	3	2	4	1	3	2	1	1	3	5	4	3	2
1510	1	0	21,8340423325723	4	3	3	4	3	3	4	2	4	4	4	4	4	3	4	3	3	4	3	4	4	4	4	4	4	3	3	4	2	2	4	4	4	4	3	4	2	2	3	2	1	4	2	4	4	4
1511	1	1	23,3956861681887	4	4	2	4	5	2	4	4	4	4	4	4	2	5	4	5	4	4	3	4	4	4	4	5	4	2	4	4	2	2	3	4	4	4	4	4	1	2	4	4	1	4	3	3	3	3
1513	1	0	21,1326724695586	4	4	4	4	3	4	4	2	4	3	3	4	3	2	4	4	3	4	3	4	3	4	4	4	4	1	2	2	2	1	2	4	3	4	3	4	2	3	1	1	1	2	1	3	2	2
1515	1	1	26,4559601407915	4	3	2	2	2	3	4	3	4	5	2	4	4	1	2	2	2	2	1	4	4	4	4	4	4	3	2	3	2	3	3	4	4	4	3	4	1	2	3	1	2	3	3	4	4	4
1516	1	0	20,3408916476408	4	4	4	4	4	4	4	3	4	5	4	4	5	3	3	4	2	3	1	4	5	4	4	4	4	2	2	3	1	2	3	4	4	5	4	5	1	2	1	1	1	3	4	4	4	4
1517	1	1	20,2970560312024	5	4	2	5	3	4	5	4	3	4	4	3	2	2	4	1	1	4	1	2	3	4	3	3	3	2	1	2	1	1	5	4	4	4	4	4	1	2	1	1	1	5	5	4	5	4
1522	1	0	20,9819875380518	5	5	5	5	4	5	5	1	2	2	2	1	1	4	5	5	5	5	5	4	4	4	4	4	4	2	1	4	1	2	2	5	5	5	5	5	1	1	2	1	1	5	5	5	5	5
1523	1	1	21,0751382229833	5	5	4	4	5	4	4	3	4	4	4	4	4	3	4	3	3	2	3	4	4	4	5	4	4	4	2	4	4	4	4	3	4	2	4	1	3	2	3	4	4	2	1	1	1	1
1524	1	1	19,0806176750381	5	5	4	5	3	5	5	2	2	2	2	2	2	2	2	4	4	2	1	5	5	5	5	5	5	1	1	1	1	5	1	5	5	4	4	5	1	1	1	1	1	4	3	4	4	4
1525	1	0	23,5134943873668	2	2	4	2	2	4	2	2	3	3	3	3	3	2	2	2	2	2	2	3	3	3	3	3	3	2	3	2	2	2	2	3	3	3	4	3	1	1	1	1	5	2	4	4	2	4
1526	1	0	22,0313026065449	4	4	3	4	3	4	4	1	2	3	2	2	2	3	4	3	3	3	3	4	4	3	4	4	4	2	1	3	2	2	4	3	3	3	4	3	1	1	1	1	1	4	4	4	4	5
1528	1	0	20,0039053462709	3	2	2	2	2	3	3	3	3	4	4	3	4	3	3	3	3	3	3	4	5	4	5	4	4	4	2	4	2	3	3	4	4	4	4	4	1	2	2	2	1	4	4	5	5	4
1529	1	1		4	2	4	4	2	2	4	4	4	4	5	4	4	2	2	3	2	3	2	4	4	4	5	4	4	2	3	1	2	2	5	4	4	4	3	5	2	3	1	2	2	3	4	4	4	4
1530	1	1		3	3	3	3	2	3	4	3	4	5	4	4	5	1	1	1	1	2	1	4	4	4	4	4	4	3	4	4	2	3	2	4	3	4	2	4	3	2	2	3	3	3	4	5	4	4
1531	1	0	21,6669190449011	5	4	4	4	5	4	5	2	3	2	2	4	1	3	5	3	3	5	2	1	5	4	5	5	4	4	2	2	2	4	2	5	5	5	4	5	1	2	2	1	1	2	4	4	4	5
1533	1	0	21,0696587709285	4	3	4	3	4	3	4	3	4	4	3	4	3	3	3	4	2	4	2	3	3	3	3	4	2	2	3	3	2	2	2	3	4	4	4	4	1	2	3	2	3	3	4	4	3	3
1534	1	1	21,1518505517504	5	3	3	5	3	3	5	3	3	4	2	4	4	2	4	4	3	5	3	3	4	4	4	4	4	3	3	2	4	3	3	4	3	3	3	4	2	3	3	2	2	3	4	4	4	2
1535	1	1	22,1929464421613	3	4	3	2	4	3	3	3	2	2	1	2	2	3	5	4	3	5	4	4	2	4	4	4	4	4	4	4	4	4	4	3	3	4	2	4	2	2	3	4	2	4	3	4	3	2
1537	1	0	22,749110825723	4	3	4	4	3	4	5	2	2	3	1	2	2	3	4	4	3	4	3	4	3	3	3	3	3	2	2	2	2	3	2	4	4	4	4	4	1	3	2	3	1	3	3	4	3	2
1538	1	1	22,3463710996956	3	3	3	3	3	2	4	4	2	4	4	4	4	3	2	2	2	2	2	4	4	4	4	4	4	2	4	4	3	3	4	3	3	3	3	3	1	1	2	1	1	4	4	4	4	4
1539	1	1	21,4066450722983	5	4	4	5	4	4	5	2	2	4	2	2	2	2	2	2	2	2	3	4	4	4	4	3	3	5	2	3	3	5	3	4	4	4	3	3	3	3	3	2	2	3	3	4	3	5
1540	1	1	21,0586998668189	2	3	2	2	3	2	2	4	4	5	5	5	4	4	5	5	3	5	3	4	4	3	4	4	4	3	2	3	2	3	2	4	4	4	4	4	3	2	2	3	1	4	4	5	5	4
1542	1	0		5	5	4	4	4	4	4	3	2	2	2	2	2	3	4	4	2	4	2	4	5	3	5	4	4	2	1	1	3	2	2	4	4	2	3	2	1	2	2	3	3	3	2	4	2	2
1544	1	0	22,0860971270928	3	4	4	4	3	3	4	2	2	3	2	2	2	3	2	3	3	2	2	4	4	4	4	4	4	2	2	3	2	2	3	4	3	4	3	4	1	2	2	1	1	3	3	4	4	4
1546	1	1	23,0313026065449	5	2	4	4	2	4	5	4	4	4	3	4	4	2	3	3	3	3	2	4	5	5	5	5	5	2	3	4	2	2	2	4	4	5	4	4	1	1	1	1	1	3	4	4	4	4
1547	1	0	23,2203437024353	5	2	2	5	2	2	5	1	1	3	2	3	2	3	4	4	3	3	2	5	5	4	5	5	5	2	2	4	2	3	3	4	5	4	4	4	1	2	3	4	3	3	3	4	3	2
1548	1	1	22,3956861681887	4	2	4	2	2	4	4	2	4	4	4	4	4	3	4	4	3	4	3	5	5	4	4	4	4	2	4	1	2	2	1	4	4	3	3	4	1	1	1	1	1	4	4	5	5	4
1549	1	1	22,0121245243531	5	3	2	4	3	2	5	4	5	5	5	5	5	4	4	5	5	5	4	4	4	4	4	4	4	2	2	3	2	4	4	4	3	5	5	4	2	1	4	2	2	4	3	4	4	4
1550	1	1	22,4367820585997	5	5	4	5	5	5	5	1	1	4	1	2	2	3	5	5	3	5	3	4	4	3	4	4	4	3	3	4	3	3	4	4	4	4	4	4	1	2	2	2	1	2	2	2	3	2
1551	1	1	23,0723984969559	5	5	5	5	4	4	5	3	2	5	4	2	3	3	5	4	5	4	1	5	5	5	5	5	5	3	2	4	2	5	4	3	4	4	4	4	1	1	2	1	2	3	3	4	4	2
1552	1	1	23,5792478120244	2	2	4	2	3	4	2	2	4	5	3	5	3	2	4	2	2	4	4	5	5	5	4	5	5	3	4	4	2	2	3	4	3	3	3	4	1	2	2	2	1	4	2	3	4	2
1553	1	1	24,7792478120244	5	5	5	3	4	4	5	5	2	5	5	5	5	3	5	5	1	5	2	4	1	4	4	4	4	5	4	2	1	1	1	4	5	3	4	4	2	2	2	2	3	5	5	5	5	5
1554	1	1	21,4450012366819	4	4	4	4	4	5	5	2	1	3	3	4	2	3	4	4	2	5	1	3	4	2	4	4	4	2	4	4	2	2	2	3	4	2	3	3	1	2	2	1	1	4	4	4	5	4
1555	1	1		3	4	2	2	4	3	3	2	4	2	3	2	2	3	4	4	3	3	3	4	4	4	4	4	4	3	3	2	2	2	4	4	4	5	3	5	1	2	2	1	2	4	5	4	4	4
1556	1	0	24,3902067161339	4	4	3	4	4	2	4	2	2	3	2	2	2	4	4	4	4	4	3	4	4	4	4	4	4	2	2	4	2	2	4	4	4	4	4	4	1	1	1	1	1	4	4	4	4	4
1557	1	1	22,7682889079148	4	4	4	4	3	4	5	2	4	5	5	5	5	1	4	2	3	4	1	1	5	4	4	5	4	3	4	1	4	4	2	4	4	4	3	4	1	2	1	1	1	5	4	4	4	4
1559	1	1	24,1710286339422	2	2	2	2	1	2	1	2	3	3	4	2	3	4	5	4	4	5	4	1	4	1	4	2	4	2	3	4	2	2	4	4	4	4	4	4	1	1	1	1	2	4	4	4	4	4
1560	1	1	21,8011656202435	4	5	4	4	5	4	4	1	1	1	1	1	1	4	3	3	2	4	3	2	2	2	2	2	2	4	1	4	2	2	4	3	4	4	3	3	1	1	3	1	1	1	3	3	1	5
1561	1	1	22,7874669901065	5	5	5	5	5	5	5	2	3	3	3	3	3	3	5	4	3	5	2	4	5	4	5	4	4	3	4	1	2	3	1	4	4	4	4	4	1	1	1	1	1	4	4	4	4	4
1562	1	0	24,0751382229833	3	2	4	4	3	4	4	2	4	4	4	4	4	3	2	2	3	2	2	4	3	4	4	3	4	2	2	2	2	2	2	4	3	4	3	4	1	2	1	2	1	3	3	2	4	2
1563	1	0	21,1956861681887	5	3	4	5	3	4	5	2	1	4	3	2	3	3	3	2	5	3	2	4	5	4	4	4	4	3	2	2	2	4	2	4	3	4	4	5	1	2	2	1	1	4	4	5	4	5
1564	1	0	22,6340423325723	5	1	2	5	5	2	5	5	5	5	5	4	5	2	2	2	2	2	2	5	5	1	5	1	5	4	2	2	5	4	1	4	4	4	3	4	1	1	3	1	1	2	4	4	2	1
1565	1	1	25,0723984969559	2	2	2	4	2	3	4	3	4	5	4	4	4	2	2	2	2	2	2	5	5	5	5	5	5	2	2	3	2	3	4	3	3	3	3	3	1	2	2	2	2	4	4	4	4	4
1566	1	0	26,8450012366819	5	5	4	5	5	4	5	1	2	3	2	2	2	3	4	4	5	4	3	4	4	4	4	4	4	4	5	2	4	5	4	2	3	3	4	3	1	2	4	1	3	4	3	4	3	2
1567	1	1	21,3271930175038	4	4	4	4	4	4	4	4	2	4	3	2	4	3	4	4	3	4	3	5	5	5	5	5	5	4	4	3	2	2	3	5	4	4	3	4	2	1	2	2	1	3	3	2	3	4
1568	1	0	20,6532204147641	5	4	4	4	5	5	5	2	3	4	5	4	4	2	4	4	3	5	2	4	2	3	4	4	4	3	3	2	2	2	3	4	4	4	4	4	1	2	2	2	2	4	3	4	3	4
1569	1	1	20,6203437024353	4	3	4	4	3	2	4	2	2	4	2	2	2	3	4	4	3	4	3	4	4	4	4	4	4	2	3	4	2	2	4	4	4	4	4	4	1	1	2	1	1	4	4	4	4	4
1570	1	0	21,36280945586	5	3	4	1	3	4	5	3	2	5	5	4	5	4	4	4	2	4	2	3	3	3	3	3	3	5	2	4	1	4	2	3	4	4	4	4	1	2	4	1	1	3	4	4	4	2
1571	1	0	20,3682889079148	5	4	2	5	4	3	5	2	2	4	2	3	2	5	5	5	5	5	4	4	4	5	5	5	5	3	3	4	2	2	4	5	5	5	5	5	1	3	2	1	1	4	5	5	5	5
1572	1	0	19,4614395928463	2	2	3	2	1	3	3	2	2	3	3	2	3	1	2	3	2	2	2	3	4	3	4	4	4	4	4	4	3	3	4	2	2	3	3	3	1	2	3	2	2	4	4	4	4	4
1573	1	1	19,5819875380517	4	4	4	4	4	4	4	3	4	4	4	4	4	3	3	3	4	3	3	1	4	4	5	1	4	3	3	3	3	3	4	4	4	4	3	4	2	2	3	3	1	4	4	4	5	4
1574	1	1	18,9545902777778	4	4	3	3	4	4	3	3	3	4	2	4	2	3	4	4	3	4	3	5	5	4	5	4	5	3	2	3	2	3	2	4	4	4	3	4	2	2	2	2	1	4	4	4	5	5
1576	1	1	20,7162341133942	5	4	4	5	3	4	5	4	2	4	4	4	4	4	5	4	4	4	3	4	5	5	5	4	5	2	2	3	1	2	5	4	4	4	4	4	1	2	1	1	2	4	4	4	4	5
1577	1	1	23,3162341133942	4	5	4	5	3	4	5	3	4	4	2	4	2	3	3	2	2	3	2	4	4	4	5	4	4	2	2	3	2	2	4	4	4	4	3	4	1	1	1	1	1	3	3	4	2	2
1578	1	1	28,1984258942161	5	4	3	4	4	4	4	3	2	4	3	3	4	3	4	3	4	4	2	4	5	4	5	4	5	2	2	2	2	3	2	4	4	4	5	4	1	2	2	2	1	2	4	4	2	2
1579	1	1	19,4696587709285	2	2	2	2	2	2	2	4	2	4	4	2	4	4	5	4	4	5	2	5	5	4	5	4	5	4	4	4	2	4	5	4	5	4	4	5	1	1	1	2	1	4	5	5	5	4
1580	1	1	19,2203437024353	5	2	2	4	1	2	4	2	3	4	3	5	4	1	4	2	2	5	2	4	4	4	4	4	4	2	4	4	2	3	4	3	3	4	3	4	1	2	2	2	1	4	3	3	4	2
1581	1	1	19,4340423325723	4	4	3	4	4	3	4	4	2	4	4	4	4	2	3	3	3	3	3	4	4	4	4	4	4	4	3	4	2	3	3	4	3	4	3	4	1	2	1	1	1	4	3	4	4	4
1582	1	0	26,1408916476408	3	4	4	3	4	4	3	2	4	4	5	4	4	2	2	3	2	2	2	2	3	2	4	2	2	3	2	2	2	3	4	3	3	3	3	3	1	2	1	1	1	4	4	4	4	3
1583	1	1	20,0751382229833	5	3	4	5	3	4	5	4	2	4	5	4	4	3	3	2	3	3	2	5	4	4	4	4	4	2	2	2	2	2	2	4	4	4	3	5	1	1	2	2	2	4	4	4	4	4
1585	1	0	26,0778779490107	5	5	5	5	5	4	5	2	2	4	3	3	3	4	5	5	5	4	3	4	4	3	4	4	4	2	3	3	2	3	3	4	4	4	5	4	1	1	2	1	1	4	2	4	3	4
1587	1	1	21,0723984969559	3	4	4	3	5	4	3	3	2	3	3	4	3	2	4	3	3	4	2	4	4	4	4	4	4	3	4	4	4	3	4	3	3	3	3	3	2	2	2	2	1	3	2	3	4	2
1591	1	0	21,1573300038052	5	4	3	4	4	3	4	2	2	4	2	2	2	1	3	2	1	3	1	2	2	2	2	2	2	5	3	5	4	4	5	2	2	2	2	2	1	1	4	3	4	3	3	3	3	1
1598	1	0	21,1436313736682	5	5	4	3	4	4	3	2	2	1	1	5	1	1	1	1	1	2	1	3	5	4	5	4	4	4	3	4	3	4	4	3	4	3	1	3	5	3	4	5	4	4	3	5	5	4
1599	1	1	23,0723984969559	4	4	4	4	4	4	4	2	2	4	4	4	5	1	2	2	2	2	1	4	4	5	4	4	4	3	4	3	3	3	3	3	3	3	3	4	2	3	2	2	1	4	5	5	5	5
1600	1	1	22,521713565449	5	5	3	5	4	3	5	2	2	4	2	3	3	3	2	2	2	3	1	4	4	5	4	4	4	2	3	2	3	4	2	3	3	3	3	4	1	2	1	1	2	3	3	4	3	5
1601	1	1	21,9792478120244	2	2	2	2	2	2	2	2	4	4	4	4	4	4	3	5	2	3	1	3	4	3	4	4	4	1	1	1	1	1	1	4	4	4	3	5	1	2	1	1	1	4	4	4	4	4
1602	1	0	21,0258231544901	5	4	3	4	4	3	5	2	2	2	2	4	2	3	4	4	4	4	3	4	4	4	4	4	4	4	4	4	4	4	4	3	3	2	4	3	2	2	3	4	3	2	4	2	2	3
1603	1	0	19,2230834284627	4	3	4	4	3	3	4	1	4	4	4	4	4	3	3	4	2	2	2	5	5	5	5	5	5	2	2	3	2	3	3	4	3	5	3	4	2	3	2	3	2	1	4	3	4	2
1604	1	0	26,4915765791476	2	2	5	2	2	5	3	2	1	4	3	2	3	5	3	2	4	3	4	2	4	2	4	3	4	3	3	4	2	3	5	4	3	3	5	4	1	3	4	2	1	4	4	4	3	3
1605	1	1	22,0011656202435	5	5	4	5	4	4	4	3	3	3	4	3	4	2	3	2	2	1	2	4	4	4	5	4	4	4	2	2	3	2	2	3	3	3	3	4	1	2	2	3	3	4	3	4	4	4
1606	1	1	20,5682889079148	5	4	4	5	3	5	5	2	4	4	4	5	4	4	5	4	4	5	4	4	4	4	4	4	4	4	4	2	3	4	2	4	4	4	5	4	2	3	1	1	1	5	5	5	5	5
1607	1	0	26,176508085997	4	4	4	4	5	3	4	3	5	4	4	5	5	2	4	3	2	4	1	4	3	4	3	3	3	1	2	1	1	1	1	4	4	4	3	4	1	1	1	2	1	4	3	4	4	3
1608	1	1	22,349110825723	3	4	4	4	4	4	4	1	2	2	2	2	2	3	2	2	2	1	3	4	4	4	4	4	4	2	2	2	2	2	2	4	4	4	3	4	1	1	2	1	1	5	4	4	5	4
1609	1	1	21,9819875380518	4	4	4	4	4	3	4	2	2	4	2	3	2	3	2	3	3	2	1	4	4	3	4	4	4	3	3	2	3	3	2	4	4	4	3	3	2	1	1	2	2	4	3	4	4	4
1610	1	1	22,549110825723	1	4	4	5	4	4	5	3	4	3	3	3	3	4	4	3	3	4	3	4	4	3	4	4	4	2	2	3	2	2	3	4	4	4	4	4	1	2	1	1	1	2	3	4	4	3
1611	1	1	21,7244532914764	4	3	3	4	2	3	5	3	4	4	4	4	4	3	4	3	3	3	2	4	4	4	4	4	4	2	3	3	2	3	3	4	4	4	4	4	1	2	3	2	1	4	4	4	4	3
1612	1	1	22,3874669901065	4	3	4	4	3	3	4	3	4	4	4	4	4	4	4	4	3	5	1	4	5	4	4	5	5	2	3	2	2	2	4	4	4	4	3	4	1	1	1	1	1	4	4	4	2	4
1614	1	1	24,0696587709285	4	4	4	4	4	4	4	2	2	4	2	4	2	3	4	4	4	3	2	4	4	4	4	4	4	4	4	4	3	4	3	4	4	4	3	3	1	2	2	2	2	2	2	2	4	3
2001	2	0	19	5	5	4	5				3	4	5	5			2	4	3	2			4	4	4	4			5	3	4	4
2002	2	0	18	4	3	3	5				2	3	4	4			2	3	4	3			3	4	4	3			2	2	2	4
2003	2	0	18	5	5	5	5				2	1	1	1			4	5	5	5			5	1	5	4			1	1	1	1
2004	2	1	19	5	3	3	5				1	2	4	3			3	3	3	3			2	3	3	2			4	2	4	2
2005	2	1	19	3	3	3	2				4	4	5	4			1	2	2	2			4	4	4	4			4	3	4	4
2006	2	1	18	2	5	3	3				3	2	1	5			2	2	1	3			3	2	1	4			2	5	3	2
2007	2	1	18	5	3	4	5				3	2	2	3			4	4	4	3			1	1	2	5			2	3	1	3
2008	2	1	18	4	4	3	5				3	5	5	5			1	1	1	2			4	4	3	3			4	5	3	3
2009	2	1	18	3	5	4	2				2	4	3	2			1	4	1	2			4	3	4	4			3	3	4	4
2010	2	0	18	3	1	3	4				1	3	4	5			2	2	4	5			2	5	2	5			1	1	1	4
2011	2	1	18	2	4	3	5				3	4	5	5			1	2	1	3			4	4	3	5			2	3	1	5
2012	2	1	18	5	3	4	5				2	4	3	3			2	3	4	3			3	5	5	5			4	2	2	4
2013	2	1	18	4	4	4	5				2	2	2	2			3	3	2	3			4	3	2	4			3	2	2	3
2014	2	1	19	5	3	4	4				3	3	3	3			1	2	2	3			5	4	5	4			1	3	2	3
2015	2	0	19	3	4	4	4				2	3	3	4			2	4	2	2			2	5	3	5			2	2	2	2
2016	2	0	18	4	5	4	4				1	2	2	1			3	3	4	3			4	5	4	5			2	1	5	2
2017	2	1	19	5	5	4	5				2	5	2	4			2	5	2	2			5	5	5	5			2	3	2	4
2018	2	1	18	4	5	3	5				3	5	4	5			2	4	2	3			4	5	4	5			2	4	2	4
2019	2	1	18	4	3	2	4				3	2	1	1			1	2	2	4			4	4	3	2			2	2	4	4
2020	2	1	18	1	3	5	5				2	2	1	1			3	5	3	5			4	4	5	5			2	4	5	5
2021	2	1	18	5	5	5	5				4	1	3	1			1	5	1	5			5	1	5	5			3	3	2	2
2022	2	0	19	5	3	2	5				3	4	5	5			1	3	1	1			3	5	3	5			2	3	5	4
2023	2	1	21	5	3	3	4				5	3	2	4			1	1	1	1			5	5	5	4			3	4	3	2
2024	2	1	19	4	3	3	5				3	5	1	2			3	3	4	4			4	5	4	5			3	2	2	3
2025	2	1	19	3	4	4	4				3	3	4	4			5	5	5	5			5	2	5	5			2	2	2	3
2026	2	0	19	5	4	5	5				2	3	2	2			3	5	5	5			4	5	4	5			1	1	2	1
2027	2	1	18	5	5	5	1				4	2	3	2			3	5	5	4			5	5	5	5			3	2	2	3
2028	2	1	19	5	5	5	5				3	5	2	2			2	4	4	4			4	5	5	4			3	3	4	5
2029	2	0	19	5	4	5	5				3	2	2	2			1	5	2	4			4	3	3	3			3	2	3	4
2030	2	1	18	2	4	2	5				5	4	4	5			4	5	4	5			4	3	4	5			5	4	2	5
2031	2	1	19	3	3	3	3				3	4	4	4			2	4	3	3			3	4	4	4			3	3	2	3
2032	2	1	19	1	3	4	5				2	4	2	5			1	2	1	5			3	3	3	5			3	5	3	5
2033	2	1	19	3	1	2	1				1	1	1	1			2	1	2	1			4	5	5	5			5	2	5	5
2034	2	1	19	4	5	5	5				2	1	4	2			3	5	4	3			4	5	4	5			4	4	4	4
2035	2	1	19	3	4	2	2				2	5	5	4			1	2	2	3			4	4	4	4			2	2	2	2
2036	2	1	19	4	5	5	5				3	3	4	2			2	4	1	4			4	3	4	4			5	4	4	4
2037	2	1	19	4	5	3	2				1	1	2	1			1	5	2	2			4	5	3	5			2	4	4	4
2038	2	1	20	5	3	5	5				3	5	5	5			1	5	2	3			4	5	4	5			1	3	1	2
2039	2	1	18	5	5	5	5				3	2	5	4			2	4	1	2			4	4	5	5			1	3	4	1
2040	2	1	20	4	5	5	5				3	4	3	3			3	4	3	4			5	4	5	5			4	5	4	5
2041	2	1	19	5	5	5	5				2	1	2	1			1	4	1	4			5	4	5	3			5	2	4	4
2042	2	1	20	5	5	5	5				5	5	5	5			3	4	4	4			5	5	5	5			1	1	1	1
2043	2	1	20	4	4	4	3				2	4	2	2			1	3	2	2			4	5	4	4			4	4	4	4
2044	2	1	19	3	5	4	4				5	3	4	4			1	4	4	3			4	5	3	5			1	4	3	2
2045	2	1	20	5	3	4	5				2	4	2	1			4	4	4	4			4	5	1	5			4	1	2	4
2047	2	0	18	3	4	4	4				4	4	5	5			2	2	2	4			4	5	4	5			4	2	4	4
2048	2	0	20	2	2	2	2				2	3	3	2			3	2	4	3			4	3	2	4			3	3	3	2
2050	2	1	19	5	2	5	5				2	5	5	5			1	5	5	4			5	5	5	5			1	1	1	1
2051	2	1	20	4	4	4	5				2	1	2	1			2	4	4	4			2	4	2	4			3	4	4	4
2052	2	1	21	4	4	3	4				5	5	5	5			1	2	1	1			3	4	4	2			4	5	5	5
2053	2	0	19	4	4	2	4				5	2	5	4			2	3	1	2			5	4	3	5			1	4	4	4
2054	2	1	20	5	4	4	5				4	4	5	4			3	3	3	4			4	4	4	5			1	5	2	4
2055	2	0	19	4	4	4	3				2	2	3	2			3	4	3	3			3	4	4	4			1	4	1	2
2056	2	1	18	4	3	4	4				3	4	3	3			3	4	4	4			4	5	4	5			3	3	3	3
2057	2	1	19	3	4	4	5				4	4	3	3			3	4	3	3			3	5	3	5			1	2	2	2
2058	2	1	19	5	5	5	5				3	4	5	4			3	5	4	5			4	5	4	5			1	1	1	2
2059	2	0		2	3	4	3				2	5	5	2			3	3	2	3			4	5	5	5			2	2	2	2
2061	2	1	24	5	4	4	5				2	4	3	2			2	1	3	2			4	5	4	4			4	4	3	3
2062	2	0	19	5	4	5	5				3	3	4	4			2	4	3	4			4	1	5	3			3	2	5	3
2063	2	1	20	5	3	3	1				4	5	4	3			4	5	4	5			5	5	5	5			2	2	3	3
2064	2	1	19	4	5	3	5				3	4	4	3			3	4	4	4			5	5	3	5			2	2	4	4
2065	2	1	19	4	3	3	4				2	2	3	3			3	2	3	2			5	4	5	4			3	5	4	4
2066	2	0	19	5	3	3	5				3	3	3	2			3	5	5	3			3	4	3	3			4	3	2	4
2067	2	1	20	4	4	5	5				3	4	3	3			3	5	3	5			4	5	4	5			1	2	1	4
2068	2	1	28	5	5	3	3				4	2	3	2			4	3	2	3			5	5	5	5			4	3	4	3
2069	2	1	19	5	4	5	5				4	5	5	5			4	5	5	4			4	5	4	5			1	2	1	2
2070	2	1	21	3	5	3	3				3	3	1	3			1	3	1	3			3	3	3	3			3	3	3	3
2071	2	1	18	2	5	3	3				4	5	2	1			3	4	3	3			5	5	3	4			2	2	4	3
2072	2	0	21	5	2	4	4				4	5	4	4			2	3	3	4			5	5	4	5			3	2	3	2
2073	2	1	20	5	4	3	4				2	3	3	2			3	2	3	4			4	4	3	4			4	2	2	2
2074	2	1	27	5	1	3	5				4	1	5	2			3	4	1	4			5	3	4	5			5	5	5	2
2076	2	0	22	2	3	3	4				2	4	3	3			1	3	1	2			3	3	2	3			5	5	4	5
2077	2	1	20	5	4	4	4				4	4	4	4			1	2	2	3			5	1	4	3			3	1	3	3
2078	2	1	20	4	3	3	5				1	4	5	3			1	3	4	3			1	4	4	5			4	4	5	5
2079	2	0	20	5	4	5	5				3	3	4	5			4	3	3	2			3	3	4	3			2	3	3	1
2080	2	1	19	4	3	3	4				5	4	4	4			2	4	3	3			4	3	4	4			4	3	4	3
2082	2	1	19	4	4	4	4				5	2	3	4			2	5	4	5			5	5	5	5			1	2	2	2
2083	2	1	24	4	5	3	5				2	2	5	2			1	2	4	2			4	5	4	5			5	2	3	5
2084	2	1	20	4	3	3	5				4	4	5	5			5	5	5	5			5	5	5	5			1	2	1	2
2085	2	1	19	3	1	1	1				2	4	4	3			1	4	2	1			5	5	5	4			3	4	5	3
2086	2	0	20	4	2	3	3				3	2	5	2			1	3	2	2			4	4	4	3			2	3	2	3
2087	2	1	21	4	3	2	3				4	4	3	3			3	3	4	3			3	4	4	3			4	3	3	4
2088	2	1	19	5	3	3	5				3	5	5	5			4	5	2	3			4	5	4	4			2	2	3	4
2089	2	1	18	3	5	3	5				3	5	5	5			3	5	3	3			4	5	3	5			4	3	1	3
2090	2	1	19	4	3	2	5				4	5	4	5			4	5	4	4			4	5	4	5			3	2	1	2
2091	2	1	22	3	4	3	5				4	3	5	5			1	1	1	1			4	4	4	3			4	5	4	4
2092	2	1	19	1	5	5	1				5	5	5	5			5	5	4	5			1	5	5	5			1	5	1	1
2093	2	1	18	5	5	3	5				2	3	4	4			3	4	4	3			4	5	3	5			2	3	4	4
2094	2	1	21	5	5	5	5				4	5	4	3			5	5	5	5			2	5	5	5			1	1	1	4
2095	2	0	19	1	1	2	1				1	2	2	1			4	4	3	2			5	5	4	5			4	4	4	3
2096	2	1	19	5	5	5	5				3	2	2	2			1	3	3	3			5	5	4	5			1	1	1	1
2097	2	1	19	5	3	5	5				4	4	3	2			3	5	4	3			4	5	5	5			2	3	2	3
2098	2	1	20	5	4	4	5				2	4	3	3			4	4	3	4			4	5	3	5			2	3	3	4
2099	2	1	21	4	4	4	5				2	2	3	3			3	4	1	4			4	5	4	4			4	2	4	5
2100	2	1	22	5	5	4	5				2	4	4	4			2	4	3	4			5	5	4	4			3	2	2	4
2101	2	1	23	3	5	2	2				2	5	5	5			2	4	4	3			4	3	4	4			1	5	5	3
2102	2	0	19	5	5	5	5				1	5	4	3			2	2	4	3			4	2	4	4			2	1	2	1
2103	2	0	19	4	5	4	4				3	5	4	4			3	5	4	3			4	5	4	4			2	1	1	2
2104	2	0	19	4	3	3	5				2	2	3	1			3	3	2	3			3	3	3	3			3	1	3	3
2105	2	1	21	3	3	4	3				3	2	4	3			3	3	4	4			2	5	3	3			3	3	4	4
2106	2	1	21	3	5	4	3				4	4	4	3			3	2	4	2			4	4	4	4			5	4	4	4
2107	2	1	19	3	5	3	3				4	4	5	4			1	1	1	2			3	3	3	2			5	5	5	5
2108	2	1	19	5	4	3	5				3	4	3	3			2	4	3	1			3	4	3	4			5	3	4	5
2109	2	1	20	5	5	5	5				4	4	4	1			2	5	4	5			5	5	1	5			2	1	2	4
2110	2	1	20	2	4	4	4				3	4	4	5			1	2	3	2			5	5	3	4			3	4	4	4
2112	2	1	21	5	5	5	5				4	2	3	1			3	5	5	2			4	5	3	5			4	2	1	3
2113	2	0	20	5	3	3	5				3	3	5	4			4	4	4	3			4	5	4	5			1	4	5	2
2114	2	1	19	4	5	5	2				5	5	4	5			2	5	2	3			1	5	1	5			1	3	1	1
2115	2	1	23	5	5	5	5				2	4	2	1			3	4	4	4			5	5	5	5			1	2	1	5
2116	2	1	20	4	4	4	4				4	4	3	5			3	4	2	5			4	4	4	5			2	2	2	4
2117	2	1	21	5	5	3	5				4	5	5	5			3	1	1	2			4	1	3	5			3	5	1	5
2118	2	1	20	4	3	3	5				3	4	3	2			1	3	3	2			3	5	4	4			4	3	4	3
2119	2	1	20	5	5	5	5				4	5	5	5			3	5	3	3			5	5	4	5			2	2	2	4
2120	2	1	23	4	2	4	4				1	2	4	2			3	4	3	2			5	5	5	5			3	3	3	3
2121	2	1	20	5	4	4	5				2	1	2	2			2	3	1	3			5	4	3	4			2	3	2	1
2122	2	0	22	5	5	5	5				3	4	3	5			1	1	1	1			1	3	1	3			1	1	1	1
2123	2	0		3	3	3	3				2	1	2	1			3	2	3	1			4	3	4	3			4	1	1	5
2124	2	1	20	4	4	4	5				4	5	5	5			3	3	3	3			4	5	2	5			2	4	2	2
2125	2	1	20	2	2	3	2				3	5	4	3			3	5	3	3			4	4	3	4			3	3	4	2
2126	2	1	20	4	3	3	5				2	2	2	2			4	5	4	3			4	5	3	5			1	2	1	1
2127	2	1	22	4	5	2	4				4	5	5	5			3	4	3	3			5	5	4	5			4	2	2	4
2128	2	1	20	4	4	5	4				4	4	5	5			3	5	4	5			4	3	2	5			3	3	3	3
2129	2	1	22	5	5	3	5				2	2	4	3			3	2	2	4			4	4	2	5			3	5	5	4
2130	2	0	24	5	3	4	5				3	3	4	4			2	2	2	3			5	5	4	4			3	3	3	2
2131	2	1	23	2	2	2	4				2	5	3	4			3	3	3	3			2	5	2	5			1	5	1	2
2132	2	1	21	5	4	4	5				3	1	2	3			3	3	4	2			5	4	3	1			5	5	5	4
2133	2	1	22	5	3	3	3				3	5	4	5			3	5	1	3			4	5	3	5			3	3	3	2
2134	2	1	20	2	4	4	2				4	4	4	4			3	2	3	4			5	5	4	5			2	3	2	2
2135	2	1	21	3	2	2	3				1	2	2	2			4	4	2	4			3	4	3	4			2	3	3	4
2136	2	1	21	4	3	3	4				1	4	4	2			2	2	4	2			3	4	2	4			2	3	4	3
2137	2	1	20	5	3	5	5				2	3	4	3			4	5	4	2			5	2	5	5			4	5	1	2
2138	2	1	21	5	3	2	5				3	4	4	4			4	5	3	4			4	5	5	5			2	3	1	3
2139	2	0		5	4	3	3				2	2	5	4			1	4	1	1			1	2	2	3			1	2	2	1
2140	2	1	20	4	5	3	4				4	5	4	2			3	4	4	3			5	5	4	5			2	2	1	1
2141	2	1	24	4	3	3	2				4	5	5	5			3	4	4	4			3	4	3	4			1	3	1	2
2142	2	1	21	5	4	4	5				2	2	2	1			2	2	1	2			4	4	3	5			3	2	2	4
2143	2	1	20	3	4	3	4				2	4	4	4			1	3	4	3			4	4	4	4			2	4	3	3
2144	2	1	26	3	5	4	3				2	5	3	3			2	4	3	3			4	3	3	4			2	2	3	4
2146	2	1	19	4	3	3	2				3	3	3	2			2	4	3	2			4	4	4	4			3	4	3	4
2148	2	1	19	5	4	4	5				2	2	3	1			3	5	5	4			5	5	5	5			2	1	2	1
2149	2	1	21	5	3	3	5				4	5	5	5			4	5	5	4			5	5	4	5			2	2	4	4
2150	2	1	20	2	4	2	2				3	4	5	5			3	4	3	3			4	5	3	3			2	3	2	2
2151	2	1	22	4	3	4	5				2	4	4	2			3	3	5	2			4	4	3	5			1	1	1	2
2152	2	1	22	3	4	4	4				3	5	4	5			4	4	4	3			5	5	4	5			2	1	1	1
2153	2	1	22	5	4	4	5				2	3	3	3			2	4	2	1			4	5	4	4			4	3	2	2
2154	2	0	22	5	5	5	5				2	2	4	4			3	4	3	5			2	2	3	3			4	3	3	2
2155	2	0	20	4	3	3	5				3	4	4	3			3	4	4	2			4	3	5	3			3	3	3	4
2156	2	0	20	5	4	4	5				2	4	2	3			3	5	3	4			4	5	4	5			2	2	1	4
2157	2	0	21	5	5	4	5				4	4	4	4			1	1	2	2			5	4	4	5			5	4	4	5
2158	2	0	20	5	5	5	5				3	2	1	2			5	5	5	5			5	5	5	5			4	1	1	1
2159	2	1	20	5	4	5	5				2	5	5	5			2	3	2	3			5	4	3	4			2	2	2	2
2160	2	1		4	2	2	4				3	2	4	4			3	4	3	3			4	5	4	4			2	5	4	2
2161	2	0	22	1	5	1	1				2	2	2	2			1	1	1	1			5	5	4	5			3	1	4	1
2163	2	1	22	5	5	5	5				5	5	5	5			2	3	5	1			5	4	3	4			2	5	5	1
2164	2	1	21	2	3	4	2				4	5	4	4			2	2	2	3			4	4	4	5			2	2	2	2
2165	2	1	20	4	4	4	4				4	4	5	5			1	2	1	2			4	4	2	4			5	4	4	4
2166	2	1	19	2	4	4	2				4	4	2	3			3	4	4	4			4	4	3	3			1	1	3	2
2167	2	1	21	5	4	4	5				4	4	3	2			4	5	4	4			5	4	4	5			2	3	3	2
2169	2	1	21	3	4	4	3				2	1	3	1			1	3	4	1			3	4	3	1			1	1	2	3
2170	2	0	20	4	5	4	3				3	3	4	3			3	5	5	5			4	3	4	3			5	4	4	4
2171	2	1	20	2	4	4	4				4	4	4	4			2	4	3	3			4	3	2	3			1	4	2	2
2172	2	1	21	5	3	3	5				2	5	3	2			1	2	3	3			4	4	4	4			2	2	2	4
2173	2	0	22	4	5	4	5				2	4	4	1			2	5	4	3			4	5	4	4			1	1	1	1
2174	2	1	21	5	4	4	5				3	2	5	3			2	5	3	2			5	5	5	5			4	3	1	4
2175	2	1	23	5	4	4	5				3	3	5	4			4	5	5	5			4	4	4	4			2	1	3	1
2176	2	1	21	2	4	4	2				2	4	4	5			1	3	2	3			4	5	2	5			1	3	1	3
2177	2	1	21	4	4	4	5				2	5	5	5			4	5	4	5			4	5	3	4			3	3	5	2
2178	2	1	22	4	4	4	2				3	3	3	3			4	4	3	3			4	4	4	4			3	2	2	3
2179	2	1	21	5	5	5	5				4	3	3	5			1	2	1	2			3	5	1	5			3	5	3	4
2180	2	1	20	4	5	4	5				5	5	5	5			4	5	3	4			4	5	4	5			2	2	1	2
2181	2	1	21	5	5	5	5				2	2	4	3			1	3	2	3			4	3	3	3			4	3	2	5
2182	2	1	23	2	4	4	3				3	3	3	3			1	3	2	3			4	5	3	4			4	4	3	4
2183	2	1	21	3	3	3	3				4	3	4	4			1	5	4	3			2	4	3	4			1	3	4	2
2184	2	1	21	4	4	4	4				4	5	5	5			3	3	4	3			5	5	4	5			2	3	2	2
2185	2	0	26	5	2	4	1				3	2	4	2			5	5	5	5			4	5	4	5			3	2	4	4
2186	2	1	21	3	5	5	5				2	3	3	3			4	5	5	5			5	5	5	5			3	2	1	1
2187	2	1	22	1	5	2	2				1	5	4	5			1	2	1	2			4	5	3	5			1	5	1	2
2188	2	0	27	5	5	4	5				2	5	3	2			4	4	4	5			3	4	3	3			4	4	4	3
2189	2	1	22	5	4	5	5				4	4	4	3			3	4	4	3			1	4	4	4			4	4	3	2
2190	2	1	22	2	2	2	2				2	1	3	2			1	4	4	4			4	5	4	5			1	3	3	3
2191	2	1	21	4	2	3	4				3	1	1	1			2	2	3	2			1	2	1	2			2	5	4	4
2192	2	1	21	2	3	2	4				3	3	3	3			2	2	2	3			5	5	5	5			3	4	2	3
2193	2	1	22	5	5	5	5				3	4	2	4			3	3	2	5			5	4	5	4			3	3	1	5
2194	2	1	20	4	4	4	4				2	4	4	3			2	5	5	5			5	5	3	3			1	4	2	4
2195	2	1	21	4	3	3	5				3	3	5	5			4	5	4	4			4	5	3	2			3	5	4	2
2196	2	1	28	3	5	5	5				2	2	4	2			1	1	1	2			2	5	4	4			4	5	4	4
2197	2	0	22	4	5	5	5				3	5	4	5			1	2	2	4			4	5	4	5			2	2	1	5
2198	2	0	22	4	4	4	4				2	3	3	2			3	4	3	4			4	4	4	3			3	4	3	3
2199	2	1	23	5	3	4	5				2	3	4	4			1	3	3	2			4	4	4	5			4	2	3	3
2200	2	1	23	5	5	5	5				5	5	5	5			1	1	1	2			4	4	3	3			1	3	1	3
2201	2	0		5	3	5	5				4	5	3	1			5	5	4	5			3	4	4	3			2	2	2	5
2203	2	1	23	2	4	4	3				3	3	4	4			4	3	2	3			4	3	4	4			1	3	3	2
2204	2	1	23	4	5	3	3				3	5	4	3			1	1	1	1			3	4	4	4			1	2	2	4
2205	2	1		4	4	4	5				4	4	4	4			3	5	3	4			5	5	4	4			2	2	3	3
2206	2	1	22	3	3	3	3				4	4	4	2			3	4	2	2			4	3	3	5			2	2	2	3
2207	2	1	23	5	4	5	5				4	4	5	2			1	4	1	3			5	5	4	5			1	2	2	1
2208	2	1	22	4	2	4	5				4	5	4	5			1	4	2	3			5	4	3	5			1	2	1	1
2209	2	1	33	4	3	3	3				4	3	4	4			3	2	3	3			5	2	4	4			3	3	4	4
2210	2	1	23	4	3	4	4				3	5	4	5			2	3	2	2			4	4	4	4			2	3	2	3
2211	2	0	23	4	3	4	4				3	4	4	3			3	4	3	3			4	3	3	3			1	3	3	3
2213	2	1	22	5	4	4	5				2	1	4	2			4	3	2	3			4	4	1	4			5	3	2	4
2214	2	1	22	5	5	5	5				4	5	5	5			3	5	3	4			4	4	4	5			4	5	5	4
2215	2	1	23	4	4	4	4				4	3	4	3			3	4	3	3			5	4	4	5			3	3	4	2
2216	2	0	22	4	5	4	3				3	5	5	5			2	5	2	3			4	5	3	5			4	4	4	5
2217	2	1	23	3	3	3	4				4	5	4	5			3	5	4	4			2	3	2	3			1	1	1	1
2218	2	1	28	4	3	3	4				5	5	5	4			1	3	1	3			3	5	3	4			3	3	3	3
2219	2	1	21	4	4	3	4				4	5	3	4			3	4	4	3			4	4	4	5			1	4	2	3
2220	2	1	26	4	5	5	5				2	4	4	4			2	3	4	3			4	4	4	4			3	3	1	2
2221	2	1	24	4	3	4	5				3	4	3	3			3	5	5	4			4	4	4	4			2	2	2	1
2222	2	0	27	4	4	5	5				3	2	2	2			3	3	3	3			5	5	5	5			4	2	4	3
2223	2	0	26	4	4	3	4				2	2	3	2			3	3	3	3			4	3	3	5			1	2	3	2
2224	2	1	21	4	3	3	3				4	5	5	5			3	4	4	3			5	5	4	5			3	2	3	2
2225	2	0	24	3	1	2	4				3	2	4	2			3	2	4	4			4	2	4	3			2	2	3	2
2226	2	1	22	4	3	3	5				4	4	4	3			2	5	4	2			5	5	5	5			2	4	3	2
2227	2	1	23	3	3	3	4				4	5	4	5			3	5	5	5			5	5	4	5			1	4	2	2
2228	2	1	22	2	4	4	2				2	2	2	2			4	3	4	3			4	4	4	4			4	2	2	3
2229	2	1	23	4	3	4	5				2	3	4	4			3	3	2	2			4	5	2	5			1	2	1	5
2230	2	1	22	5	4	4	4				3	4	4	4			3	5	4	3			4	5	4	3			2	3	2	3
2231	2	1	23	3	3	4	5				3	3	4	3			4	5	4	3			4	2	2	5			2	2	2	4
2232	2	1		2	4	5	2				3	3	4	4			3	4	4	2			5	5	3	5			2	4	2	4
2233	2	1	22	5	5	4	5				2	2	3	3			2	4	3	3			1	3	2	3			5	4	5	4
2234	2	1	22	4	4	4	4				4	5	4	5			1	2	2	2			3	4	3	4			2	3	3	2
2235	2	1	22	2	5	3	5				4	5	5	5			1	1	1	2			4	5	3	5			1	5	3	5
2236	2	1	22	4	3	2	5				3	3	3	2			3	4	5	3			4	4	3	5			1	2	1	2
2237	2	0	22	5	5	5	5				1	2	1	1			2	2	4	1			4	4	4	4			1	1	3	3
2238	2	0	22	4	5	5	5				3	5	4	5			1	1	1	3			4	4	4	5			2	3	1	1
2239	2	0	22	4	4	3	3				3	2	4	1			1	1	1	1			3	2	3	1			3	4	4	3
2240	2	1	23	5	2	3	5				3	3	5	1			1	5	1	2			5	5	5	5			1	2	2	5
2241	2	0		4	5	4	5				2	4	4	5			5	5	4	5			4	5	3	5			1	2	2	5
2242	2	1	22	4	2	4	5				2	3	4	4			1	5	2	3			5	5	3	4			1	1	1	2
2244	2	1	22	5	4	4	4				4	4	5	5			3	4	3	4			4	5	4	5			2	3	3	4
2245	2	0	23	2	4	5	3				3	4	4	4			1	2	1	2			2	2	2	2			3	5	4	4
2246	2	1	23	4	5	5	4				3	2	5	2			1	1	1	1			4	3	4	3			2	1	1	3
2247	2	1	24	5	2	3	2				4	4	5	2			2	2	4	2			5	4	5	4			2	2	4	4
2248	2	1	22	5	4	5	5				3	4	5	4			4	2	4	4			4	5	4	5			2	2	4	2
2249	2	1	23	4	4	5	5				4	5	4	4			3	4	5	4			4	4	4	5			2	2	2	2
2250	2	0	23	3	3	3	3				2	5	4	4			3	4	4	3			4	4	3	5			1	4	2	3
2251	2	0	27	5	5	5	5				4	4	4	4			4	4	4	3			4	5	4	5			1	2	1	2
2253	2	0	23	4	1	4	3				3	3	5	4			2	1	2	3			3	5	1	5			3	3	3	3
2254	2	0	23	4	5	5	5				3	5	5	5			3	4	5	3			4	5	4	5			1	2	1	2
3001	3	1	36	5	5	5	1				2	5	3	4			1	1	1	1			3	3	3	3			1	1	1	3
3002	3	0	28	4	3	4	3				1	2	4	2			4	2	3	3			5	3	4	4			3	2	2	3
3003	3	0	38	3	3	4	4				4	4	4	4			3	3	3	3			4	4	3	4			2	2	2	3
3004	3	0	43	4	4	4	4				2	4	2	5			2	3	4	4			4	4	4	4			1	2	2	2
3005	3	0	22	4	4	4	4				2	4	4	4			2	1	2	2			4	4	4	4			2	2	5	4
3006	3	0	43	4	4	4	4				4	4	4	4			1	1	1	1			4	3	4	2			2	2	2	4
3007	3	0	20	3	2	3	3				2	2	3	3			4	3	3	4			4	4	4	4			2	2	2	2
3008	3	0	26	5	4	4	5				2	1	2	1			3	2	4	3			4	4	4	4			4	4	3	5
3009	3	0	30	5	4	4	5				3	2	4	3			1	2	1	2			3	3	3	3			3	3	4	4
3010	3	0	20	4	5	5	5				4	4	4	4			4	4	5	5			5	4	5	4			3	2	3	4
3011	3	0	25	4	2	5	5				2	4	4	5			3	2	4	2			4	4	4	4			2	1	2	3
3012	3	0	25	4	5	5	5				2	1	4	3			1	2	2	2			4	4	3	4			2	2	2	3
3013	3	0	47	4	5	5	5				2	4	2	4			2	4	4	3			4	4	3	5			3	3	4	4
3014	3	0	28	2	2	2	2				1	5	5	5			2	2	2	1			4	2	1	3			2	3	2	2
3015	3	1	22	2	4	3	3				4	3	5	4			3	4	4	4			4	3	4	4			4	2	3	4
3016	3	1	65	4	3	3	5				5	3	4	4			2	3	3	4			5	5	5	5			4	2	3	2
3017	3	0	32	4	4	4	4				3	3	4	3			2	2	2	2			4	4	4	4			3	2	2	4
3018	3	0	27	3	3	3	3				2	2	4	4			1	1	2	1			4	4	3	2			4	4	4	5
3019	3	1	31	4	3	4	3				2	5	5	5			1	1	1	1			4	4	3	4			3	3	3	5
3020	3	0	32	4	1	3	1				4	1	5	3			3	3	5	2			3	3	4	2			5	3	3	4
3021	3	1	35	4	4	4	4				2	2	4	1			1	1	1	1			4	3	4	4			3	5	5	5
3022	3	1	22	5	4	4	5				4	5	4	5			3	1	4	1			4	4	4	5			1	2	3	5
3023	3	0	25	4	3	4	3				3	4	4	4			2	2	2	2			4	3	3	3			2	3	2	3
3024	3	0	37	1	1	5	2				1	2	3	5			2	2	2	3			2	1	2	2			3	1	4	1
3025	3	1	57	4	3	3	4				5	4	5	5			4	4	4	4			4	4	4	4			3	2	4	3
3026	3	0	34	4	4	4	4				2	2	4	3			2	2	2	2			2	1	1	4			3	4	2	2
3027	3	1	24	4	2	2	4				2	4	4	4			2	2	1	2			5	5	5	5			4	4	5	4
3028	3	0	35	4	4	4	4				4	4	5	4			1	1	1	1			2	2	2	2			4	5	4	4
3029	3	0	28	4	4	4	4				4	3	2	2			5	4	4	4			5	4	4	4			2	2	2	2
3030	3	1	31	5	5	5	5				5	5	4	5			2	1	4	2			5	5	4	5			1	1	1	1
3031	3	1	41	4	2	2	4				4	4	4	4			2	2	2	2			4	3	2	3			2	3	4	4
3032	3	1	67	3	5	5	5				2	4	4	5			2	3	3	2			4	4	4	5			1	1	1	1
3033	3	1	30	2	5	5	3				3	4	4	4			2	5	2	4			4	4	3	5			2	4	4	4
3034	3	0	23	5	4	4	5				4	2	3	2			1	2	1	1			5	3	4	3			1	2	2	1
3035	3	0	42	4	3	3	4				2	3	3	4			1	2	1	2			4	4	3	4			2	2	2	3
3036	3	0	54	5	5	5	5				4	5	4	4			1	2	1	2			2	1	2	2			1	1	1	1
3037	3	1	26	4	4	4	4				3	4	4	4			2	2	3	3			4	4	3	4			4	3	3	4
3038	3	1	55	4	4	4	4				3	4	4	3			2	3	3	3			4	4	4	4			3	2	3	4
3039	3	1	19	5	4	4	5				3	4	4	4			2	5	4	4			4	4	4	5			2	2	2	2
3040	3	1	37	3	4	4	3				2	4	2	2			2	2	3	2			4	4	4	2			4	2	4	5
3041	3	0	32	5	1	1	5				2	4	4	1			1	1	1	1			5	3	4	3			5	2	5	5
3042	3	0	25	5	5	5	5				5	5	5	5			5	5	5	5			5	4	5	5			1	1	1	1
3043	3	1	35	4	3	2	4				3	2	4	3			4	4	4	3			5	4	4	3			3	3	3	3
3044	3	0	31	4	4	3	5				2	4	4	4			1	1	3	1			5	3	4	4			3	3	2	3
3045	3	1	26	5	5	5	5				1	2	4	3			1	1	1	1			4	4	4	4			2	3	4	5
3046	3	1	35	5	5	4	5				3	2	2	2			1	2	3	2			5	4	4	4			2	3	3	4
3047	3	0	63	2	5	5	5				2	2	2	5			2	4	2	5			4	4	4	5			1	1	1	2
3048	3	0	29	4	2	3	4				1	2	4	3			1	4	2	3			5	4	4	4			3	3	3	4
3049	3	0	21	3	4	4	4				2	4	3	4			2	2	2	2			4	4	4	4			2	2	2	1
3050	3	1	28	3	3	3	3				1	5	5	5			1	1	1	1			5	3	4	3			3	3	5	5
3051	3	0	27	2	3	5	3				4	5	5	3			3	2	3	5			5	3	4	4			3	2	3	4
3052	3	1	39	4	5	5	5				2	2	3	5			1	5	2	4			5	5	5	5			1	1	1	1
3053	3	0	26	5	4	5	5				3	3	4	3			2	1	1	1			5	3	5	4			1	2	2	3
3054	3	1	25	4	4	4	5				2	4	4	4			4	2	4	2			5	4	4	4			2	2	2	4
3055	3	0	62	5	4	4	4				4	4	4	4			3	4	4	3			5	4	4	4			2	2	2	2
3056	3	0	51	4	4	4	5				3	4	4	4			2	2	3	2			5	4	3	4			1	1	2	1
3057	3	0	33	4	5	5	4				2	2	3	2			2	3	2	2			5	4	3	4			5	2	4	5
3058	3	0	21	2	4	4	2				2	3	5	3			2	3	2	1			3	2	3	2			2	2	3	2
3059	3	0	25	3	3	4	3				3	4	3	2			1	4	2	2			5	5	4	5			2	2	3	4
3060	3	0	59	4	4	4	2				4	4	4	4			3	4	4	3			4	4	4	4			2	2	2	2
3061	3	1	22	3	3	3	4				4	5	4	3			1	2	3	2			5	5	4	5			4	4	5	4
3062	3	1	53	3	4	4	3				2	3	3	3			1	1	1	1			4	3	4	3			3	3	4	4
3063	3	0	34	4	4	4	4				2	3	2	4			4	4	4	4			3	4	3	4			2	2	1	3
3064	3	0	28	3	2	4	3				2	2	3	3			2	2	2	2			4	3	3	3			4	2	3	3
3065	3	0	72	5	5	5	5				3	4	4	3			2	4	3	4			4	4	3	3			2	3	2	2
3066	3	1	39	4	4	4	4				4	4	4	4			1	3	1	2			4	3	4	3			3	3	3	4
3067	3	0	31	4	5	4	5				2	5	5	5			3	3	3	3			4	4	4	4			3	2	2	4
3068	3	1	24	5	5	5	5				4	4	4	5			3	5	5	4			5	5	2	5			2	2	4	2
3069	3	1	22	4	2	2	4				3	2	4	2			2	1	2	2			5	4	5	4			4	2	5	5
3070	3	0	32	4	4	4	4				4	4	5	5			2	4	4	2			5	5	5	5			1	1	2	2
3071	3	1	43	2	3	2	4				2	1	3	1			1	1	2	2			4	5	4	4			3	3	4	4
3072	3	1	20	5	4	3	4				3	4	3	3			2	3	2	2			4	3	3	3			4	3	4	4
3073	3	0	34	3	4	4	2				4	4	4	1			1	2	2	1			4	4	4	4			4	5	5	5
3075	3	0	47	4	4	5	4				4	5	5	5			4	2	2	2			4	4	4	4			1	1	1	2
3076	3	0	24	5	4	4	5				2	2	3	4			2	2	2	2			4	4	4	4			2	2	4	4
3077	3	1	41	4	4	4	4				4	4	4	3			1	2	2	2			4	4	4	4			3	3	4	3
3078	3	0	30	5	5	5	5				2	3	3	3			3	3	2	3			4	3	3	4			2	2	2	2
3079	3	1	56	1	5	5	1				2	5	4	5			1	5	1	1			5	5	5	5			1	1	1	1
3080	3	0	27	3	4	3	4				2	3	4	4			2	4	4	2			4	4	3	4			2	2	2	2
3081	3	0	21	4	4	2	4				2	2	4	4			5	5	4	4			4	4	4	4			2	2	1	3
3082	3	0	32	2	2	2	2				3	4	4	4			1	1	1	1			3	3	1	3			1	2	1	3
3083	3	1	28	4	5	4	5				2	2	3	3			3	3	2	3			4	4	4	5			4	3	4	3
3084	3	1	21	5	4	4	5				1	1	2	4			2	5	3	5			4	5	4	4			1	3	3	3
3085	3	1	50	2	2	2	3				3	2	4	3			2	3	2	2			4	3	3	3			2	2	2	2
3086	3	0	31	5	5	5	5				4	4	4	5			4	5	4	5			4	5	4	5			1	2	1	1
3087	3	1	23	5	4	4	4				3	5	4	4			1	1	1	1			5	4	4	4			1	3	2	4
3088	3	1	21	3	3	3	4				1	2	4	4			4	2	2	3			4	5	4	4			4	2	4	4
3089	3	0	31	4	5	4	4				3	1	4	2			4	3	3	3			4	5	4	5			4	3	4	4
3090	3	0	37	5	5	5	5				4	5	4	5			1	1	4	1			5	5	5	5			1	1	1	1
3091	3	1	53	2	3	2	3				2	4	4	5			1	2	1	2			5	4	4	3			2	3	3	5
3092	3	1	44	5	4	4	5				4	4	4	4			4	5	4	4			5	5	5	5			2	2	2	4
3093	3	1	23	5	5	4	5				1	2	4	1			1	1	1	1			4	3	4	3			4	4	3	5
3094	3	1	25	4	3	3	4				5	4	5	5			2	3	4	2			4	4	5	4			4	4	5	3
3095	3	0	31	4	3	3	4				4	4	4	3			2	2	3	2			4	2	4	3			3	3	3	4
3096	3	0	25	5	5	5	5				4	5	5	3			1	2	1	1			4	5	4	4			4	5	5	5
3097	3	1	39	4	5	5	4				1	3	3	3			2	3	3	3			4	4	4	4			4	4	4	4
3098	3	1	34	5	5	5	5				4	5	4	4			2	3	4	4			4	4	5	4			2	4	2	3
3099	3	0	22	4	5	5	5				4	5	5	2			1	5	2	5			5	5	4	5			5	5	5	5
3100	3	1	20	4	5	4	4				4	2	4	5			2	1	2	2			4	2	4	4			4	2	4	4
3101	3	1	25	5	4	3	5				3	4	4	3			2	2	3	4			4	3	4	3			2	3	2	4
3102	3	0	26	3	3	2	4				3	4	4	4			1	3	3	2			5	4	4	4			2	2	2	3
3103	3	0	30	3	2	2	3				2	2	3	2			1	1	1	1			4	2	3	2			4	3	4	3
3104	3	1	54	3	2	2	3				4	4	4	4			4	4	4	3			4	4	4	4			2	2	3	4
3105	3	0	24	4	5	4	4				3	4	4	4			3	1	3	2			4	3	4	4			4	2	4	3
3106	3	0	30	4	4	4	5				3	4	4	4			2	1	1	2			5	5	5	4			2	2	2	4
3107	3	0	29	5	5	5	5				2	2	3	1			2	3	1	3			4	5	3	5			4	3	5	4
3108	3	0	55	4	4	4	4				4	4	4	4			2	3	2	2			4	4	4	4			2	2	2	4
3109	3	0	30	3	4	4	3				3	4	4	4			1	2	1	2			3	3	2	3			2	2	1	3
3110	3	1	26	3	5	5	4				1	3	2	3			2	3	2	1			5	3	3	5			2	4	3	5
3111	3	1	28	4	4	4	4				2	3	3	4			2	1	2	2			4	3	4	3			4	4	3	4
3112	3	1	23	5	4	3	5				2	3	3	2			2	1	3	1			4	3	3	3			3	2	3	4
3113	3	1	23	4	5	3	3				2	3	5	2			1	1	1	1			4	2	4	2			5	4	5	5
3114	3	1	27	3	5	5	5				3	4	5	5			1	4	2	4			4	5	3	5			2	2	3	3
3115	3	0	34	5	4	4	5				4	5	5	5			3	2	2	2			2	2	1	2			2	2	2	2
3116	3	0	42	4	4	4	5				2	4	2	4			3	4	4	4			4	4	4	5			4	4	3	5
3117	3	0	27	5	2	4	4				1	2	2	4			4	4	2	2			1	4	1	1			4	4	1	5
3118	3	0	29	3	4	2	4				1	2	3	5			1	1	1	1			5	3	4	3			1	2	3	2
3119	3	0	29	2	5	3	3				4	4	5	5			2	3	5	3			5	4	5	5			3	1	4	4
3120	3	0	34	3	3	4	3				2	4	5	3			2	1	2	1			4	4	3	4			2	3	2	4
3121	3	1	45	3	4	4	3				5	2	5	5			2	2	1	2			4	3	2	4			2	2	2	5
3122	3	0	30	4	5	5	5				4	4	2	4			3	4	3	5			5	5	5	5			1	2	1	3
3123	3	0	24	2	3	4	4				3	4	4	4			1	1	1	2			3	4	3	3			2	2	2	2
3124	3	0	30	3	3	3	3				4	4	3	3			3	2	3	1			5	4	5	5			1	3	2	4
3125	3	1	26	3	4	5	4				4	4	4	4			1	2	1	2			3	3	2	3			2	5	2	4
3126	3	0	26	2	3	3	3				2	2	4	2			1	1	1	1			4	2	2	2			3	2	4	4
3127	3	0	49	5	4	4	5				4	4	4	4			3	5	4	4			5	5	5	5			4	3	4	1
3128	3	0	19	3	3	4	4				2	2	4	3			2	2	1	2			4	2	3	2			2	3	4	4
3129	3	1	27	5	5	5	5				4	5	3	3			3	5	4	4			5	5	5	5			2	3	1	4
3130	3	0	32	4	5	4	3				3	3	4	4			1	1	2	1			4	4	3	3			3	3	3	4
3131	3	0	56	5	2	3	5				3	5	4	5			3	3	4	4			4	4	4	5			1	1	1	1
3132	3	0	29	4	5	5	5				3	4	5	5			3	5	3	5			5	5	4	4			1	3	1	2
3133	3	1	51	4	4	4	4				2	2	2	2			3	3	4	3			5	4	4	4			3	2	2	3
3134	3	1	60	2	3	3	3				2	2	3	4			2	4	3	3			4	3	3	3			1	2	1	1
3135	3	1	25	4	2	2	4				4	4	4	4			2	2	2	2			4	4	2	3			3	2	3	4
3136	3	1	21	3	4	2	3				2	2	3	3			1	3	2	2			5	4	5	4			4	4	4	5
3137	3	1	35	5	4	5	5				3	3	3	3			1	1	1	1			5	4	5	4			2	1	1	3
3138	3	1	47	5	5	5	5				2	3	4	3			2	3	2	4			5	4	5	5			2	4	3	5
3140	3	1	24	5	5	5	5				3	3	3	3			2	3	4	3			5	4	4	4			2	3	3	2
3141	3	0	34	5	4	4	5				2	3	2	3			2	2	1	2			4	3	4	3			4	2	3	4
3142	3	0	37	5	4	5	5				2	1	3	2			3	3	2	3			3	2	4	4			4	2	2	4
3143	3	1	19	5	5	4	5				2	4	3	2			4	5	4	4			4	4	4	3			5	3	3	5
3144	3	0	52	4	5	4	5				3	5	5	5			3	4	4	5			4	4	3	5			2	3	2	2
3145	3	0	30	4	2	4	4				3	5	4	5			2	2	4	2			5	5	4	5			2	2	2	4
3146	3	0	59	4	4	4	4				3	2	4	3			2	2	3	3			4	4	4	4			3	2	4	3
3147	3	1	30	3	3	3	3				3	3	4	3			1	1	3	2			4	3	3	5			2	4	4	2
3148	3	0	32	4	3	4	4				3	5	4	3			3	2	2	2			2	3	2	3			2	1	2	2
3149	3	1	56	3	4	5	3				4	4	3	5			3	4	4	4			4	4	4	4			4	3	2	4
3150	3	0	48	4	4	4	4				4	5	5	5			2	2	4	2			4	3	4	3			1	2	1	3
3151	3	0	42	5	4	5	4				2	2	2	5			2	2	2	2			4	5	3	4			2	3	3	3
3152	3	1	35	4	4	4	4				2	2	4	4			1	2	1	1			4	4	4	4			2	2	2	3
3153	3	1	29	5	4	4	5				4	4	5	4			2	4	3	4			5	5	5	5			1	2	2	2
3154	3	0	33	2	3	4	2				4	5	4	4			2	2	2	2			4	2	2	2			2	2	4	3
3155	3	1	27	3	4	2	3				3	3	4	5			2	1	2	2			4	4	4	4			3	3	4	3
3156	3	1	36	5	3	3	5				3	4	3	4			3	4	4	4			5	4	5	4			1	1	2	1
3157	3	0	32	5	5	5	5				5	5	5	5			2	2	1	2			5	3	3	4			2	4	2	5
3158	3	1	28	2	5	5	2				5	5	5	5			2	5	4	5			4	4	4	4			1	1	1	1
3159	3	0	36	2	4	3	2				2	4	3	4			1	2	2	2			4	4	3	4			2	2	2	4
3160	3	0	25	4	4	4	4				2	3	4	3			2	2	2	2			4	4	4	5			3	4	3	2
3161	3	0	35	5	5	5	5				4	5	5	5			1	1	1	1			4	3	4	3			1	2	2	2
3162	3	0	27	1	4	5	1				2	5	5	5			1	1	1	1			5	1	5	1			1	1	1	2
3163	3	0	30	4	4	4	2				4	4	4	4			2	1	2	1			5	2	4	4			4	3	4	5
3164	3	0	46	4	4	2	4				4	4	4	4			2	2	2	2			4	4	4	4			4	4	2	2
3165	3	0	41	4	2	4	4				4	4	4	4			3	4	4	4			4	4	4	4			2	2	2	4
3166	3	1	31	4	3	3	4				3	4	4	4			4	3	3	4			2	2	2	3			4	3	3	2
3167	3	1	25	1	4	4	1				4	5	5	5			3	3	3	4			2	2	2	2			3	2	3	2
3168	3	0	26	3	3	3	3				2	3	3	3			4	4	2	3			3	2	3	4			3	3	2	3
3169	3	0	22	4	4	5	5				5	5	5	5			1	1	1	1			5	4	5	5			1	1	1	4
3170	3	0	35	4	2	2	4				1	1	4	2			2	4	2	2			2	2	2	4			1	2	1	2
3171	3	1	44	3	4	4	4				4	4	3	4			3	4	4	4			4	4	3	4			2	2	2	2
3172	3	0	25	5	2	3	4				3	2	2	2			3	5	3	2			4	3	4	1			3	2	3	3
3173	3	1	22	4	2	2	4				4	5	5	5			2	1	1	1			5	5	5	4			5	4	5	5
3174	3	0	40	5	4	4	4				3	3	4	4			4	4	4	4			5	5	3	5			2	1	2	3
3175	3	0	36	3	4	4	4				4	4	4	5			2	2	2	2			4	4	3	4			2	2	2	2
3176	3	1	44	2	4	5	3				3	2	4	3			1	2	2	2			5	4	3	4			1	2	1	1
3177	3	1	28	4	3	4	5				3	3	4	4			3	4	3	3			5	4	5	4			2	2	3	2
3178	3	0	42	5	3	3	5				2	2	3	1			1	1	1	1			5	5	5	5			3	3	3	5
3179	3	1	24	5	5	4	5				2	2	3	2			3	4	4	3			5	4	4	4			4	4	4	4
3180	3	0	56	5	5	4	5				3	5	5	5			5	5	5	5			4	4	4	5			3	2	3	4
3181	3	0	32	3	4	3	4				4	3	4	4			3	5	4	4			3	5	4	5			2	3	2	2
3182	3	0	53	5	5	5	5				2	1	1	2			4	4	4	4			2	2	2	2			4	2	4	4
3184	3	0	24	4	4	4	4				3	4	3	4			2	3	3	2			5	4	5	4			2	2	2	3
3185	3	0	25	4	4	5	3				4	5	5	5			1	1	1	1			4	3	4	3			1	1	1	1
3186	3	0	22	2	3	4	4				5	4	4	5			2	2	2	2			4	4	3	4			1	3	1	2
3187	3	1	59	2	4	4	5				5	5	5	5			3	4	3	4			4	2	4	3			2	1	1	4
3188	3	1	28	4	4	4	4				3	2	4	4			4	1	1	2			5	4	4	5			2	2	5	4
3189	3	1	27	4	3	3	4				3	4	4	4			3	3	3	3			4	4	3	3			3	3	4	4
3190	3	1	61	2	4	2	2				2	3	4	3			2	3	1	1			4	4	4	5			3	3	4	3
3191	3	0	18	3	4	4	5				1	3	2	3			2	5	3	4			5	5	4	5			4	4	3	4
3192	3	0	22	3	4	5	3				2	3	4	4			3	2	3	2			4	3	3	4			2	2	2	4
3193	3	0	20	5	4	5	5				2	4	4	4			2	4	3	3			5	4	4	5			2	4	4	4
3194	3	0	18	4	2	1	5				4	4	5	2			1	1	2	2			5	5	4	4			5	3	5	1
3195	3	1	37	4	4	4	5				2	3	5	3			1	2	2	1			2	2	3	2			5	4	5	5
3196	3	1	25	4	5	5	4				3	4	4	3			5	5	5	5			5	4	4	4			3	5	3	3
3197	3	1	18	5	4	2	5				1	2	5	1			2	4	1	2			5	2	3	2			5	4	5	1
3198	3	1	43	5	5	5	4				4	4	4	5			3	4	4	4			5	4	5	5			2	2	2	2
3199	3	0	22	5	3	3	4				2	2	3	3			2	1	2	2			3	2	3	2			4	3	2	3
3200	3	1	56	4	3	3	4				2	2	2	2			3	3	4	3			5	4	4	4			4	4	4	4
3201	3	1	20	4	4	4	2				2	1	3	2			1	5	2	4			5	5	4	4			5	5	5	5
3202	3	1	36	2	2	2	2				2	2	5	4			2	1	2	2			5	5	4	5			4	2	4	3
3203	3	0	23	4	4	4	4				4	3	4	4			2	1	1	1			3	2	2	3			4	2	1	4
3205	3	1	40	4	2	2	2				1	2	4	2			4	4	4	3			5	2	4	2			4	3	4	4
3206	3	0	28	5	5	5	5				2	4	4	5			3	2	2	3			4	4	3	4			1	1	2	2
3207	3	0	19	4	4	4	4				3	2	4	4			3	2	4	3			3	2	2	3			3	1	1	3
3208	3	1	35	5	5	4	4				2	2	2	2			2	3	3	3			4	4	5	4			4	4	4	4
3209	3	0	47	5	4	3	5				3	2	2	2			4	4	4	5			4	3	3	4			1	2	2	2
3211	3	0	42	5	5	5	5				4	3	3	5			4	4	5	5			4	3	5	5			2	1	2	5
3212	3	1	21	3	4	2	4				4	2	5	4			1	1	1	2			3	4	3	2			4	4	4	4
3213	3	0	43	4	4	4	4				2	3	3	4			1	1	2	2			4	4	4	3			4	4	3	4
3214	3	0	49	4	4	4	4				2	3	4	2			2	2	2	2			4	4	4	3			3	3	3	3
3215	3	0	33	2	4	2	4				3	2	4	4			5	3	2	3			4	2	3	3			1	2	2	3
3216	3	1	39	2	3	3	3				3	4	3	2			1	1	1	1			4	4	1	4			5	1	5	5
3217	3	1	28	4	4	3	3				3	2	5	2			2	4	1	2			4	4	4	3			4	4	5	4
3218	3	1	29	4	5	5	5				2	2	4	2			1	5	2	3			3	3	2	3			3	4	5	4
3219	3	1	27	4	2	2	3				4	4	4	4			2	2	2	1			2	2	2	2			3	2	4	3
3220	3	1	25	5	4	4	5				1	4	4	3			2	4	4	2			5	5	5	5			4	3	5	5
3221	3	1	24	3	3	3	4				4	2	4	3			2	1	2	2			4	2	4	2			2	2	1	2
3222	3	0	19	3	4	4	3				2	4	5	3			2	3	4	3			4	2	4	5			5	3	5	5
3223	3	0	18	3	4	4	4				3	4	4	3			2	3	2	2			4	4	3	4			3	2	2	3
3224	3	0	56	5	5	4	5				2	3	5	3			2	1	2	1			4	3	4	4			2	2	2	3
3225	3	0	42	1	2	2	2				2	5	4	5			3	5	4	4			4	4	4	5			2	1	4	3
3226	3	0	55	1	2	3	2				1	3	4	1			1	2	2	3			4	4	4	2			2	4	4	3
3227	3	0	18	4	5	5	4				5	5	4	5			3	5	5	5			5	5	5	5			1	1	2	3
3228	3	1	21	4	3	4	2				2	2	3	2			2	1	1	2			4	4	4	4			4	4	4	4
3229	3	1	31	4	2	2	5				2	2	2	2			1	3	2	1			4	4	3	4			2	4	3	3
3230	3	1	24	4	5	4	4				3	4	4	3			2	5	2	2			4	4	4	4			2	4	4	4
3231	3	0	30	4	4	4	5				4	4	5	4			2	2	2	2			4	2	4	4			4	2	2	2
3232	3	1	61	4	4	4	4				3	2	4	4			3	3	4	3			4	4	4	4			4	3	3	3
3233	3	1	30	4	4	5	4				2	2	4	2			1	1	2	2			4	4	2	2			2	4	2	4
3234	3	1	28	4	4	4	3				5	5	4	5			4	5	5	4			3	4	2	4			5	3	4	3
3235	3	1	35	4	3	4	5				2	3	4	3			1	2	3	2			5	4	4	5			3	2	4	3
3236	3	0	61	3	5	4	3				2	2	4	4			2	3	2	2			5	5	4	5			2	2	2	2
3237	3	1	57	3	2	2	2				3	4	4	4			1	2	2	2			3	4	3	4			4	2	4	2
3238	3	1	34	4	4	4	4				2	4	3	4			2	2	1	2			5	4	4	4			2	2	2	3
3239	3	0	33	4	2	4	4				3	2	4	4			1	2	2	2			4	3	3	3			3	3	3	4
3240	3	1	27	4	5	5	4				2	4	5	3			1	1	1	3			4	4	4	4			1	1	4	3
3241	3	1	44	4	3	3	4				5	5	5	4			4	4	4	3			4	4	4	4			3	3	4	3
3242	3	1	24	4	4	4	4				4	4	4	4			2	2	2	2			4	4	4	4			4	4	4	4
3243	3	0	22	5	5	4	5				4	5	4	3			2	1	4	1			4	4	4	5			2	4	2	5
3244	3	0	21	4	3	2	4				2	1	3	2			4	3	5	4			3	4	3	3			2	2	2	2
3245	3	1	22	4	4	5	5				4	5	4	5			3	5	3	5			4	2	4	5			4	2	1	5
3246	3	0	23	4	4	4	4				2	2	4	4			3	4	4	4			4	4	4	4			1	2	2	4
3247	3	1	41	4	2	2	5				4	5	5	5			1	2	1	1			5	5	5	5			2	2	4	2
3248	3	1	60	2	3	3	4				4	5	5	4			3	3	4	3			4	4	3	4			1	2	3	2
3249	3	0	43	5	4	4	5				3	4	4	3			2	4	4	3			4	4	4	4			4	3	4	4
3250	3	0	34	4	3	3	4				3	2	3	4			3	2	2	3			4	3	3	3			2	2	2	3
3251	3	1	55	3	3	3	3				2	4	4	3			2	5	1	2			3	4	4	4			5	3	5	5
3252	3	1	36	1	2	1	1				1	1	3	2			4	4	2	4			5	5	4	5			4	2	5	5
3253	3	1	35	4	4	4	4				2	2	3	3			3	4	4	4			4	4	4	4			2	2	4	3
3254	3	1	27	4	4	3	4				4	3	4	4			3	4	4	3			4	4	4	4			4	2	3	4
3255	3	1	42	2	2	3	3				3	4	4	5			2	4	1	5			3	4	3	4			2	3	3	3
3256	3	1	45	3	4	4	4				1	1	4	2			2	2	2	4			4	3	3	3			3	3	4	4
3257	3	0	23	2	3	4	3				5	4	5	5			1	2	2	4			2	4	2	2			1	2	2	2
3258	3	0	43	4	3	3	4				2	2	3	3			3	4	3	3			4	3	2	4			2	3	2	2
3259	3	1	58	5	4	4	5				2	4	4	4			2	3	2	2			5	4	4	4			1	2	4	5
3260	3	1	60	5	5	2	5				2	5	4	3			2	3	1	1			5	5	5	2			2	3	5	5
3261	3	0	24	5	4	4	5				4	5	5	4			2	2	2	1			4	4	4	4			4	4	2	4
3262	3	0	27	3	4	4	4				2	4	3	4			4	3	4	4			5	4	4	5			1	2	2	2
3263	3	1	25	2	4	4	4				4	3	4	5			1	5	2	2			5	5	3	5			2	2	2	5
3264	3	1	57	4	2	2	5				4	4	5	5			2	4	1	1			4	4	4	5			2	2	3	2
3265	3	0	19	4	4	2	4				4	5	4	2			4	4	4	4			5	4	4	4			2	2	2	4
3266	3	1	24	3	4	4	4				3	2	4	2			1	2	2	2			3	3	2	2			3	4	3	5
3267	3	1	38	2	3	4	4				4	3	4	4			3	4	4	4			3	2	4	4			2	2	2	2
3268	3	1	22	3	4	4	4				4	4	3	5			2	3	2	2			4	4	4	4			3	3	3	5
3269	3	1	49	3	4	4	3				2	3	3	5			2	2	2	3			5	4	3	4			2	3	2	1
3270	3	0	24	5	5	4	5				2	2	2	2			4	3	4	4			4	4	4	5			4	2	4	4
3271	3	1	29	2	2	2	3				5	4	5	1			4	5	5	4			3	4	4	4			4	3	4	4
3272	3	1	26	2	4	2	2				2	2	4	2			4	4	2	4			4	3	5	4			4	4	4	4
3273	3	0	33	3	4	4	4				2	2	4	3			2	2	2	2			4	2	3	2			2	2	2	2
3275	3	0	26	5	5	4	5				4	5	5	3			2	1	2	1			4	4	5	4			4	4	3	4
3276	3	1	45	4	4	4	5				2	3	4	4			2	3	1	2			4	4	4	4			5	5	4	4
3277	3	0	37	3	5	5	3				2	4	5	3			2	3	2	2			5	5	5	5			1	3	1	3
3278	3	1	39	4	2	2	4				4	4	3	4			1	2	2	2			3	3	4	3			4	4	4	4
3279	3	0	33	3	3	4	4				4	4	4	4			3	3	4	4			4	5	4	5			2	2	2	4
3280	3	0	21	3	2	4	4				2	2	3	3			4	3	3	2			4	4	4	3			2	2	4	4
3281	3	1	43	4	4	5	4				2	3	5	5			1	3	2	2			5	5	5	5			4	2	5	4
3282	3	0	42	2	5	5	4				4	4	5	4			3	5	4	4			5	2	3	3			2	2	4	2
3283	3	0	44	5	3	3	5				2	3	4	2			3	2	4	3			5	4	5	5			1	4	5	5
3284	3	0	25	4	2	3	3				4	4	4	4			3	4	4	3			4	4	4	4			2	2	2	3
3285	3	1	26	4	4	4	4				2	2	4	3			1	2	2	2			4	4	4	4			4	4	4	5
3286	3	1	32	3	3	4	3				2	2	3	3			2	3	2	3			4	4	4	4			2	2	2	2
3287	3	1	36	4	4	4	4				3	4	3	4			3	3	4	3			5	4	4	4			4	2	2	4
3288	3	1	45	4	4	4	4				2	2	2	2			2	2	4	4			5	4	5	5			2	2	2	4
3289	3	0	25	5	5	5	5				2	1	1	2			1	2	2	2			5	4	4	5			4	3	4	4
3290	3	1	23	3	2	2	2				2	2	5	2			1	1	1	1			4	3	4	4			4	4	4	5
3291	3	1	72	2	2	2	2				4	4	4	3			2	3	2	2			4	4	4	4			3	4	3	4
3292	3	1	27	4	3	2	4				2	2	3	2			2	4	3	2			4	4	4	4			4	4	5	4
3293	3	0	21	2	4	4	3				3	4	4	3			2	2	1	2			4	4	4	4			4	2	4	4
3294	3	1	62	3	4	4	3				5	5	5	5			3	3	3	3			4	5	4	5			1	3	3	3
3295	3	1	40	5	4	2	5				2	2	2	1			1	3	3	2			4	5	4	4			5	2	4	5
3296	3	0	50	3	2	3	3				3	3	4	4			2	2	2	2			4	4	4	4			1	1	2	2
3297	3	0	40	2	2	2	1				2	4	4	2			4	2	4	2			4	4	4	4			4	4	2	5
3298	3	1	30	3	2	2	2				1	2	3	3			2	3	2	2			5	4	4	5			2	2	2	3
3299	3	0	18	3	2	4	2				2	1	4	2			1	1	1	2			4	2	3	2			4	2	3	3
3300	3	0	60	1	2	2	1				4	5	5	4			2	2	1	2			3	3	3	3			1	1	1	1
3301	3	1	25	4	4	3	2				3	2	4	2			1	4	2	2			4	5	3	4			4	2	5	3
3302	3	1	25	4	4	4	4				5	5	5	5			3	3	4	3			4	4	3	4			4	4	4	4
3304	3	1	25	2	3	3	2				4	5	5	4			2	3	2	2			5	4	5	4			2	2	2	2
3305	3	1	57	5	4	4	5				3	2	4	4			3	3	3	3			4	3	3	3			3	2	2	2
3306	3	1	63	4	4	4	5				2	2	3	2			2	3	3	3			4	3	4	4			3	3	3	4
3307	3	0	18	4	2	2	4				1	1	2	2			5	5	5	5			4	4	4	5			1	2	2	1
3308	3	1	51	5	4	4	4				2	2	3	4			2	4	2	2			4	4	4	4			4	3	3	4
3309	3	0	18	4	4	4	4				3	2	4	3			2	2	2	3			4	4	3	3			2	1	3	2
3310	3	1	52	4	3	3	4				2	5	4	5			3	5	3	2			5	4	5	4			3	5	4	4
3311	3	1	60	5	3	3	5				4	4	4	4			3	5	4	4			2	2	1	2			5	4	4	5
3312	3	0	42	3	2	2	3				4	3	4	3			3	2	2	3			4	3	3	4			3	2	2	2
3313	3	0	60	2	2	2	2				2	3	4	3			2	3	2	2			4	4	3	4			4	2	3	3
3314	3	1	52	3	4	4	3				3	2	4	3			2	2	2	2			4	2	4	2			4	4	5	4
3315	3	0	22	4	5	5	4				3	4	4	3			2	2	4	4			4	2	2	4			2	1	2	4
3316	3	0	54	4	4	4	4				4	4	5	4			2	4	4	4			4	4	4	4			2	2	2	2
3317	3	1	62	4	4	4	5				3	5	4	4			2	2	3	2			4	4	5	5			2	4	4	2
3318	3	0	29	4	5	5	5				2	2	3	4			4	4	4	4			4	4	4	4			2	2	2	2
3319	3	0	63	5	4	4	5				3	4	3	4			3	2	3	3			4	3	3	3			3	1	4	4
3320	3	0	38	4	4	4	2				4	2	5	5			2	2	3	3			4	3	4	3			2	3	3	3
3321	3	0	43	4	4	4	4				4	4	3	4			2	2	4	3			4	4	4	4			2	3	3	3
3322	3	1	19	4	4	5	5				2	2	4	4			2	3	2	2			5	3	5	4			2	2	3	3
3323	3	0	56	4	2	1	5				3	5	5	3			2	3	3	2			3	3	2	4			5	4	4	5
3324	3	1	21	3	4	4	4				4	4	5	4			2	3	2	2			5	4	5	4			4	4	4	5
3325	3	0	41	3	3	3	2				3	2	3	3			1	2	3	2			4	4	3	4			3	3	3	3
3326	3	1	34	5	4	4	5				3	3	4	4			2	2	2	2			3	2	1	2			2	4	3	4
3328	3	1	19	5	4	4	5				2	2	3	2			4	1	2	3			4	5	5	4			5	4	5	4
3329	3	1	49	4	3	3	5				5	5	5	4			2	3	3	2			5	4	4	4			2	2	3	2
3330	3	0	54	4	4	4	4				3	2	3	4			3	3	3	3			4	4	4	4			3	3	3	3
3331	3	1	25	5	3	5	5				1	4	5	5			1	4	1	1			3	4	4	4			5	5	5	5
3332	3	1	34	4	3	3	3				4	3	4	4			3	2	2	3			4	4	4	3			4	2	3	2
3333	3	0	32	3	3	3	3				3	3	3	3			1	2	2	2			4	2	3	3			3	3	3	4
3334	3	1	37	5	5	4	5				4	4	3	2			2	3	3	2			4	5	4	4			3	2	3	4
3335	3	0	51	3	4	4	4				5	4	5	4			2	2	3	2			4	4	4	4			2	3	4	3
3336	3	1	26	4	3	4	4				3	3	4	4			3	2	3	3			4	4	4	4			4	3	2	2
3337	3	1	21	2	2	4	3				2	4	4	4			2	3	4	4			3	2	3	3			1	1	2	1
3338	3	1	50	3	3	3	3				2	2	4	2			4	3	4	4			4	4	4	4			3	2	4	3
3339	3	1	22	5	5	5	5				3	4	3	5			4	2	5	3			5	4	4	5			1	3	3	4
3340	3	1	62	2	5	4	2				2	4	4	4			1	1	1	2			4	4	4	4			3	4	4	4
3341	3	0	37	5	5	5	5				1	2	2	2			4	5	5	5			4	4	4	4			5	3	4	5
3342	3	0	35	2	4	2	2				2	3	4	1			2	5	2	4			4	2	3	3			4	3	4	4
3343	3	1	18	4	4	4	4				1	3	3	4			4	4	3	4			4	4	3	4			4	3	4	3
3344	3	0	20	4	4	3	4				2	2	4	4			2	2	2	2			4	4	4	5			3	4	5	5
3345	3	1	53	4	3	3	4				2	2	4	3			1	1	1	2			4	4	3	2			2	4	4	4
3346	3	0	19	5	5	5	5				2	2	4	2			4	3	5	2			4	2	5	2			4	1	2	2
3347	3	0	20	3	4	4	4				2	2	4	4			2	4	2	2			4	4	2	4			2	2	1	3
3348	3	0	37	3	3	3	3				2	2	4	4			2	2	2	2			4	3	3	3			4	4	2	4
3349	3	0	20	5	2	4	5				2	4	4	4			3	2	2	2			4	2	4	2			1	4	2	4
3350	3	1	26	5	5	5	5				3	5	5	3			1	3	1	2			4	5	4	5			3	3	1	3
3352	3	0	35	4	4	4	4				2	4	4	2			2	5	2	4			1	5	2	4			5	5	5	5
3353	3	1	25	5	4	4	5				4	3	4	5			1	1	2	2			4	4	4	4			4	4	4	4
3354	3	1	27	5	4	4	4				3	3	4	4			3	3	3	3			4	4	3	4			3	3	2	3
3355	3	0	45	4	4	3	4				4	5	4	4			3	3	3	3			4	4	4	4			2	2	2	3
3356	3	1	21	5	4	2	5				2	2	4	2			2	4	2	3			5	4	5	5			5	4	5	5
3357	3	0	18	4	2	3	2				4	2	3	4			1	3	4	3			3	3	4	3			3	2	4	1
3358	3	1	54	4	5	5	4				2	2	3	3			3	3	3	2			5	4	5	5			2	3	3	4
3359	3	1	44	5	5	5	5				4	4	5	5			2	3	2	2			4	4	4	5			3	3	4	3
3360	3	0	38	5	4	4	5				2	2	3	2			2	3	2	2			5	4	5	5			3	4	2	4
3361	3	1	35	4	4	4	4				2	4	4	4			2	1	3	2			4	5	4	4			2	2	2	4
3362	3	0	58	4	4	3	4				4	5	5	4			2	4	2	3			3	3	3	3			4	4	4	4
3363	3	1	57	1	3	3	2				2	4	4	1			1	2	3	2			4	3	3	2			3	2	4	4
3364	3	1	34	3	3	3	3				2	2	4	3			2	3	2	2			4	4	4	4			2	2	3	3
3365	3	0	44	3	4	5	4				2	5	4	4			2	3	2	2			4	3	3	3			2	3	3	4
3366	3	0	53	4	4	4	4				2	4	3	4			3	5	4	4			4	4	4	4			2	3	2	3
3367	3	1	18	5	4	3	5				3	4	3	3			3	4	4	2			5	3	4	5			5	2	5	2
3368	3	0	20	2	3	1	2				3	4	3	3			4	4	3	4			3	5	4	4			1	3	2	2
3369	3	0	53	4	4	4	4				2	3	5	4			3	3	2	3			2	2	3	4			4	2	2	3
3370	3	0	18	5	1	5	5				2	3	2	2			3	4	5	5			4	4	3	5			1	2	1	4
3371	3	0	23	4	3	3	4				2	3	4	2			1	1	3	4			3	3	3	3			3	4	4	3
3375	3	1	32	4	3	5	4				4	5	5	5			2	5	1	2			4	5	4	5			4	2	5	5
3376	3	1	26	5	5	5	5				1	3	3	5			2	4	3	3			5	5	5	5			2	2	1	2
3378	3	1	33	5	4	3	5				2	4	5	4			2	1	1	1			4	5	4	4			2	2	3	3
3379	3	1	29	2	4	3	3				2	2	3	4			2	4	2	2			3	3	4	2			1	1	1	1
3380	3	0	24	4	4	5	5				5	2	4	4			3	4	5	5			5	4	5	5			2	1	1	1
[truncated: 13 more columns]
